# Supplementary material for: Metabolomic effects of CeO2, SiO2 and CuO metal oxide nanomaterials on HepG2 cells
Source: Part Fibre Toxicol. 2017 Nov 29;14:50. doi: 10.1186/s12989-017-0230-4 (PMC5708175; doi:10.1186/s12989-017-0230-4)
Supplement: Supplementary file 2 — Large excel Metabolon data sheet (heat map) with all results. (XLSX 533 kb) [file 12989_2017_230_MOESM2_ESM.xlsx]

## Sheet: Sheet1
	US Environmental Protection Agency EPAG-02-14VW Nanoparticles and Hepatoxicity in HepG2 cells
	Heat map of statistically significant biochemicals profiled in this study. Red and green shaded cells indicate p≤0.05 and q<0.05 (red indicates that the mean values are significantly higher for that comparison; green values significantly lower). Light red and light green shaded cells indicate p<0.1 and q<0.1 with either 0.05<p<0.10, 0.05<q<0.10 or both values falling in the 0.05 to 0.1 range (lig…										Fold of Change																								Statistical Values
										X	Welch'sTwo-Sample t-Test																							X	Welch's Two-Sample t-Test
											W4	Z7	X5	Q	CuO	Z7	X5	Q	X5	Q	Q	CuO	CuO	Y6	J0	K1	N2	J0	K1	N2	K1	N2	N2		W4		Z7		X5		Q		CuO		Z7		X5		Q
																																			Ctrl1		Ctrl1		Ctrl1		Ctrl1		Ctrl1		W4		W4		W4
	Pathway Sort Order	Super Pathway	Sub Pathway	Biochemical Name	Platform	Comp ID	KEGG	HMDB	PUBCHEM	X	Ctrl1	Ctrl1	Ctrl1	Ctrl1	Ctrl1	W4	W4	W4	Z7	Z7	X5	W4	Z7	Ctrl2	Ctrl2	Ctrl2	Ctrl2	Y6	Y6	Y6	J0	J0	K1	X	p-value	q-value	p-value	q-value	p-value	q-value	p-value	q-value	p-value	q-value	p-value	q-value	p-value	q-value	p-value
	1	Amino Acid	Glycine, Serine and Threonine Metabolism	glycine	LC/MS pos	58	C00037	HMDB00123	750		0.67	0.53	0.61	0.46	0.47	0.79	0.91	0.68	1.15	0.86	0.75	0.69	0.88	0.92	0.89	0.85	0.86	0.96	0.92	0.94	0.96	0.97	1.02		0.0783	0.1094	0.006	0.011	0.0507	0.0469	0.0023	0.0093	0.0054	0.0009	0.2181	0.2452	0.6242	0.6221	0.0595
	6			betaine	LC/MS pos	3141	C00719	HMDB00043	247		0.61	0.68	1.09	0.66	0.98	1.11	1.79	1.08	1.61	0.97	0.61	1.61	1.45	1.14	1.11	1.15	1.05	0.98	1.01	0.92	1.03	0.94	0.91		0.1316	0.1464	0.1957	0.1417	0.9772	0.3176	0.0816	0.057	0.7263	0.0548	0.7062	0.4446	0.156	0.5235	0.5145
	9			serine	LC/MS pos	1648	C00065	HMDB00187	5951		0.43	0.25	0.25	0.24	0.13	0.58	0.59	0.54	1	0.93	0.93	0.3	0.52	1.16	0.81	0.8	0.93	0.7	0.69	0.8	0.98	1.15	1.17		0.064	0.1006	0.007	0.0118	0.0049	0.0129	0.005	0.0115	0.0006	0.0002	0.2962	0.2987	0.2814	0.5705	0.2208
	10			N-acetylserine	LC/MS pos	37076		HMDB02931	65249		0.95	0.88	0.8	0.71	0.32	0.92	0.84	0.75	0.91	0.81	0.89	0.34	0.36	0.97	0.86	0.75	1.02	0.88	0.77	1.04	0.87	1.18	1.35		0.7318	0.4284	0.3617	0.2226	0.1786	0.1029	0.0201	0.0236	0.0004	0.0001	0.7699	0.459	0.4144	0.5705	0.1545
	14			threonine	LC/MS pos	1284	C00188	HMDB00167	6288		0.94	0.98	0.86	0.81	0.51	1.05	0.92	0.86	0.88	0.83	0.94	0.54	0.52	0.98	0.97	0.87	0.97	0.99	0.89	0.99	0.9	1	1.11		0.5974	0.378	0.9611	0.4475	0.1922	0.1065	0.0672	0.0491	0.0001	7.7572e-05	0.5142	0.3719	0.4204	0.5723	0.1497
	15			N-acetylthreonine	LC/MS neg	33939	C01118		152204		0.89	0.79	0.71	0.7	0.34	0.89	0.8	0.78	0.9	0.88	0.98	0.39	0.43	1.03	0.9	0.9	1	0.87	0.87	0.97	1	1.11	1.11		0.6355	0.3896	0.2609	0.175	0.1139	0.0759	0.0802	0.0568	0.0003	0.0001	0.4323	0.3452	0.1745	0.5364	0.1119
	25		Alanine and Aspartate Metabolism	alanine	LC/MS pos	1126	C00041	HMDB00161	5950		0.86	0.92	0.89	0.76	0.45	1.07	1.03	0.87	0.97	0.82	0.85	0.52	0.49	1.1	0.96	1	1.03	0.88	0.91	0.94	1.04	1.07	1.03		0.2581	0.2198	0.5676	0.312	0.4178	0.1795	0.043	0.0366	0.0002	0.0001	0.5292	0.3796	0.7572	0.6415	0.1173
	26			N-acetylalanine	LC/MS neg	1585	C02847	HMDB00766	88064		0.93	1.14	0.98	1	0.54	1.23	1.05	1.07	0.86	0.88	1.02	0.58	0.47	1.02	1.01	1.01	1.02	0.98	0.99	1	1.01	1.02	1.01		0.7368	0.4289	0.2355	0.1614	0.9739	0.3176	0.827	0.254	0.0023	0.0005	0.0239	0.0801	0.5412	0.5921	0.3491
	28			aspartate	LC/MS polar	443	C00049	HMDB00191	5960		0.83	1	0.97	0.75	0.77	1.2	1.16	0.9	0.97	0.75	0.77	0.93	0.77	0.79	0.81	0.91	0.89	1.02	1.14	1.12	1.12	1.09	0.98		0.3106	0.2444	0.8983	0.4322	0.8958	0.2996	0.082	0.057	0.1675	0.0154	0.1943	0.2301	0.3298	0.5705	0.5202
	30			asparagine	LC/MS polar	512	C00152	HMDB00168	6267		1.12	1.14	1.08	0.86	0.56	1.02	0.96	0.77	0.95	0.76	0.8	0.5	0.49	0.97	0.93	0.93	0.95	0.96	0.96	0.98	1	1.02	1.02		0.3513	0.2644	0.2874	0.1895	0.4926	0.1994	0.511	0.1839	0.0113	0.0017	0.7993	0.4649	0.6626	0.6221	0.0085
	32			N-acetylaspartate (NAA)	LC/MS polar	22185	C01042	HMDB00812	65065		1.3	1.11	1.3	0.98	0.9	0.85	1	0.75	1.17	0.88	0.75	0.69	0.81	1.2	1.16	1.4	1.24	0.97	1.16	1.03	1.2	1.07	0.89		0.0906	0.117	0.5381	0.297	0.0898	0.065	0.9378	0.2748	0.6556	0.0507	0.2358	0.2585	0.9906	0.7021	0.0212
	38		Glutamate Metabolism	glutamate	LC/MS pos	57	C00025	HMDB00148	611		0.77	0.94	0.97	0.88	1.06	1.22	1.25	1.14	1.03	0.93	0.91	1.37	1.12	0.78	0.83	0.86	0.88	1.07	1.11	1.14	1.04	1.06	1.02		0.1297	0.1452	0.6918	0.3589	0.8053	0.2769	0.3068	0.135	0.7361	0.0552	0.1864	0.2279	0.2211	0.5705	0.3186
	39			glutamine	LC/MS pos	53	C00064	HMDB00641	5961		0.99	1.03	1.01	0.99	0.62	1.03	1.01	1	0.98	0.96	0.98	0.62	0.6	0.98	0.75	0.83	0.89	0.76	0.85	0.91	1.11	1.19	1.07		0.9129	0.4875	0.7774	0.3893	0.916	0.3054	0.973	0.2819	0.0022	0.0005	0.8009	0.4649	0.9806	0.701	0.9273
	40			N-acetylglutamate	LC/MS pos	15720	C00624	HMDB01138	70914		0.54	0.68	0.71	0.57	0.55	1.25	1.31	1.04	1.04	0.83	0.8	1.01	0.81	0.7	1	0.81	0.94	1.43	1.16	1.35	0.82	0.94	1.16		0.0045	0.0248	0.0236	0.0286	0.0586	0.0496	0.0151	0.0204	0.0031	0.0006	0.1076	0.1575	0.1165	0.5235	0.9188
	42			N-acetyl-aspartyl-glutamate (NAAG)	LC/MS pos	35665	C12270	HMDB01067	5255		1.24	2.07	1.32	2.15	0.4	1.67	1.06	1.73	0.64	1.04	1.63	0.32	0.19	1.6	1.3	1.77	1.67	0.81	1.1	1.04	1.35	1.28	0.95		0.2138	0.1928	0.0005	0.0025	0.0607	0.051	0.0004	0.0049	0.0002	0.0001	0.0071	0.0449	0.5978	0.6094	0.0051
	43			gamma-aminobutyrate (GABA)	GC/MS	1416	C00334	HMDB00112	119		1.06	1.05	1.22	1.4	1.79	0.99	1.16	1.32	1.17	1.33	1.14	1.7	1.71	1.49	1.97	1.51	1.25	1.32	1.01	0.84	0.77	0.64	0.83		0.8906	0.4826	0.7524	0.3827	0.5217	0.2087	0.2951	0.1313	0.1672	0.0154	0.8884	0.4887	0.6373	0.6221	0.3897
	48			glutamate, gamma-methyl ester	LC/MS pos	33487			68662		0.89	1.21	0.78	0.89	0.91	1.35	0.88	1	0.65	0.74	1.14	1.01	0.75	1.07	0.92	1.04	1.1	0.86	0.97	1.02	1.13	1.19	1.05		0.2937	0.2408	0.1692	0.1284	0.0462	0.0445	0.3876	0.1563	0.4128	0.0334	0.0716	0.1324	0.4107	0.5705	0.848
	49			pyroglutamine*	LC/MS pos	46225			134508		1.15	2.33	1.33	2.27	1.85	2.03	1.16	1.97	0.57	0.97	1.71	1.61	0.79	1.3	1.08	1.41	1.22	0.83	1.08	0.93	1.31	1.13	0.86		0.3755	0.2743	1.4744e-05	0.0003	0.0526	0.047	0.0007	0.0057	0.0391	0.0045	0.001	0.0223	0.3302	0.5705	0.0029
	53		Histidine Metabolism	histidine	LC/MS neg	59	C00135	HMDB00177	6274		0.92	0.97	0.87	0.8	0.45	1.04	0.94	0.87	0.9	0.83	0.92	0.49	0.47	1.09	1.01	0.94	0.98	0.92	0.86	0.9	0.93	0.97	1.04		0.6358	0.3896	0.9462	0.4422	0.3535	0.1648	0.1373	0.0753	0.0002	0.0001	0.5603	0.3838	0.6778	0.6221	0.3017
	56			3-methylhistidine	LC/MS neg	15677	C01152	HMDB00479	64969		0.66	0.8	0.66	0.66	0.66	1.21	1	1	0.83	0.83	1	1	0.83	1.16	0.81	0.99	1.35	0.7	0.86	1.17	1.23	1.67	1.36		0.1612	0.1619	0.5037	0.2851	0.1612	0.0949	0.1612	0.084	0.1612	0.0151	0.3739	0.3157
	63			imidazole propionate	LC/MS pos	40730		HMDB02271	70630		1.74	2.45	1.92	1.86	1.58	1.41	1.1	1.07	0.78	0.76	0.97	0.91	0.65	1.19	1.07	1.28	1.27	0.9	1.08	1.06	1.19	1.18	0.99		0.0346	0.0703	0.0004	0.0022	0.0053	0.0129	0.0029	0.0098	0.0791	0.0082	0.0769	0.1324	0.5674	0.6011	0.5365
	70			1-methylimidazoleacetate	LC/MS pos	32350	C05828	HMDB02820	75810		1.22	1.52	2.02	0.99	0.64	1.24	1.65	0.81	1.33	0.65	0.49	0.53	0.42	0.74	1.23	1.38	0.71	1.66	1.87	0.96	1.13	0.58	0.51		0.5089	0.3367	0.1988	0.1426	0.1272	0.0823	0.7073	0.2269	0.5417	0.0425	0.5509	0.3838	0.3474	0.5705	0.7324
	73		Lysine Metabolism	lysine	LC/MS pos	1301	C00047	HMDB00182	5962		0.68	0.68	0.55	0.56	0.31	0.99	0.81	0.82	0.81	0.83	1.01	0.46	0.46	1.17	0.97	0.91	1	0.83	0.78	0.86	0.94	1.03	1.1		0.1529	0.158	0.1088	0.0901	0.027	0.0346	0.0241	0.0254	0.0015	0.0004	0.8203	0.4685	0.3821	0.5705	0.4148
	75			N6-acetyllysine	LC/MS pos	36752	C02727	HMDB00206	92832		0.67	1.16	0.66	0.71	0.09	1.74	0.99	1.07	0.57	0.62	1.08	0.14	0.08	1.4	1.06	0.98	1.07	0.76	0.7	0.77	0.92	1.01	1.09		0.0957	0.1195	0.3174	0.2034	0.0672	0.0539	0.1287	0.0718	2.4392e-06	7.568e-06	0.0115	0.0548	0.9457	0.6972	0.5924
	77			N-6-trimethyllysine	LC/MS pos	1498	C03793	HMDB01325	440120		0.58	0.55	0.36	0.34	0.07	0.94	0.61	0.59	0.65	0.62	0.96	0.12	0.13	1.16	0.91	0.69	0.92	0.79	0.59	0.8	0.75	1.01	1.34		0.1721	0.1694	0.1254	0.1027	0.0129	0.0214	0.0115	0.018	0.0002	0.0001	0.961	0.5059	0.1854	0.5623	0.1557
	80			2-aminoadipate	LC/MS pos	6146	C00956	HMDB00510	469		1.01	0.95	1.19	1.12	1.19	0.94	1.18	1.1	1.25	1.17	0.94	1.18	1.25	0.76	0.7	0.75	0.74	0.93	1	0.98	1.08	1.06	0.98		0.9414	0.4951	0.7762	0.3893	0.2514	0.1275	0.2878	0.1302	0.2792	0.0236	0.7347	0.4486	0.3068	0.5705	0.3781
	99		Phenylalanine and Tyrosine Metabolism	phenylalanine	LC/MS pos	64	C00079	HMDB00159	6140		0.95	0.96	0.88	0.88	0.29	1.01	0.93	0.92	0.92	0.91	1	0.31	0.3	1.1	0.98	0.95	1	0.89	0.86	0.91	0.98	1.03	1.05		0.7444	0.4304	0.8518	0.4182	0.3304	0.1554	0.3103	0.135	1.0058e-05	1.5603e-05	0.7916	0.4641	0.4714	0.5921	0.4462
	110			phenylacetylglycine	LC/MS neg	33945	C05598	HMDB00821	68144		1.62	1.71	1.62	1.44	2.32	1.06	1	0.89	0.95	0.84	0.89	1.43	1.35	0.94	1.01	0.97	0.94	1.07	1.03	0.99	0.95	0.93	0.97		0.0241	0.0553	0.0094	0.0141	0.0174	0.0256	0.0507	0.0401	0.0227	0.0028	0.6205	0.4071	0.9516	0.6972	0.4986
	112			tyrosine	LC/MS pos	1299	C00082	HMDB00158	6057		1.02	1.08	0.96	0.92	0.4	1.06	0.94	0.9	0.89	0.85	0.95	0.39	0.37	1.01	0.96	0.92	1.03	0.95	0.92	1.02	0.97	1.07	1.11		0.7114	0.4226	0.3253	0.205	0.8318	0.2847	0.4769	0.176	1.5962e-05	1.981e-05	0.2937	0.2978	0.3945	0.5705	0.1136
	122			3-(4-hydroxyphenyl)lactate	LC/MS neg	32197	C03672	HMDB00755	9378		1.15	1.22	1.1	0.95	1.49	1.06	0.95	0.82	0.9	0.78	0.86	1.29	1.22	0.88	1.05	0.89	0.96	1.19	1.02	1.09	0.85	0.92	1.07		0.2578	0.2198	0.0629	0.0593	0.4106	0.1793	0.7257	0.2304	0.0806	0.0083	0.4774	0.3616	0.6973	0.6259	0.1009
	127			phenol sulfate	LC/MS neg	32553	C02180	HMDB60015	74426		1.44	1.05	1.63	1.15	2.13	0.73	1.13	0.8	1.55	1.09	0.7	1.48	2.03	0.79	0.88	0.75	0.82	1.11	0.95	1.04	0.86	0.93	1.09		0.0467	0.0861	0.7197	0.3721	0.0151	0.0231	0.4528	0.1722	0.0142	0.002	0.0641	0.1257	0.323	0.5705	0.1652
	194		Tryptophan Metabolism	tryptophan	LC/MS pos	54	C00078	HMDB00929	6305		0.99	1.13	0.98	0.93	0.63	1.14	0.99	0.93	0.86	0.82	0.95	0.63	0.56	1.05	1.01	1.04	1.01	0.96	0.99	0.97	1.03	1.01	0.98		0.9127	0.4875	0.2054	0.1447	0.9986	0.3222	0.6357	0.2143	0.0059	0.001	0.0468	0.11	0.8473	0.6731	0.3179
	204			kynurenine	LC/MS pos	15140	C00328	HMDB00684	161166		1.47	1.73	1.82	1.33	2.72	1.18	1.24	0.91	1.05	0.77	0.73	1.85	1.57	0.91	0.87	1.03	1.14	0.95	1.13	1.25	1.18	1.31	1.11		0.0653	0.1008	0.0039	0.0085	0.0302	0.0361	0.1485	0.0802	0.0001	7.7572e-05	0.245	0.2636	0.419	0.5723	0.6243
	235			C-glycosyltryptophan	LC/MS pos	48782			10981970		0.95	1.12	1.2	1.01	0.86	1.17	1.26	1.07	1.08	0.91	0.84	0.9	0.77	1.07	1.03	1.08	1.11	0.96	1.01	1.04	1.05	1.08	1.03		0.8358	0.4713	0.7719	0.3893	0.46	0.1896	0.8586	0.2598	0.3359	0.0279	0.6574	0.4219	0.3617	0.5705	0.6784
	238		Leucine, Isoleucine and Valine Metabolism	leucine	LC/MS pos	60	C00123	HMDB00687	6106		0.99	1.03	0.94	0.91	0.36	1.04	0.95	0.92	0.91	0.88	0.97	0.36	0.35	1.09	1	0.96	1.03	0.92	0.88	0.94	0.96	1.03	1.07		0.9631	0.5006	0.6152	0.3302	0.687	0.248	0.4925	0.1809	1.595e-05	1.981e-05	0.552	0.3838	0.5771	0.6012	0.3592
	241			4-methyl-2-oxopentanoate	LC/MS neg	22116	C00233	HMDB00695	70		0.78	0.91	0.93	0.48	1.34	1.17	1.2	0.61	1.02	0.52	0.51	1.72	1.47	0.88	1.2	0.73	0.69	1.37	0.83	0.79	0.61	0.57	0.94		0.2955	0.2412	0.6784	0.3555	0.6441	0.2386	0.0067	0.0134	0.7048	0.0538	0.4115	0.3312	0.5723	0.6011	0.1253
	250			beta-hydroxyisovaleroylcarnitine	LC/MS pos	35433					0.97	1.38	1.48	1.3	1.01	1.43	1.52	1.34	1.07	0.94	0.88	1.04	0.73	1.15	1.21	1.29	1.18	1.05	1.12	1.03	1.07	0.97	0.91		0.729	0.4284	0.0074	0.0122	0.0512	0.0469	0.0081	0.0148	0.7965	0.059	0.0515	0.1159	0.0618	0.5235	0.0818
	259			methylsuccinate	LC/MS polar	15745		HMDB01844	10349		1.27	1.22	1.19	1.11	0.92	0.96	0.94	0.88	0.98	0.91	0.93	0.73	0.76	1.09	0.92	1.02	1.03	0.85	0.94	0.94	1.11	1.11	1.01		0.0585	0.0946	0.0623	0.0591	0.1777	0.1029	0.2584	0.1198	0.5556	0.0434	0.6992	0.4422	0.5738	0.6011	0.1998
	267			isoleucine	LC/MS pos	1125	C00407	HMDB00172	6306		1.04	1.1	0.98	0.93	0.56	1.06	0.95	0.9	0.89	0.84	0.95	0.54	0.51	1.05	1.03	1.03	1.05	0.98	0.98	1	1	1.02	1.02		0.6169	0.3861	0.2778	0.184	0.9677	0.3172	0.6541	0.2183	0.0015	0.0004	0.2242	0.2488	0.3897	0.5705	0.0928
	270			3-methyl-2-oxovalerate	LC/MS neg	15676	C00671	HMDB03736	47		0.79	0.81	0.91	0.53	2.62	1.03	1.16	0.67	1.13	0.66	0.58	3.33	3.25	0.83	1.02	0.75	0.73	1.23	0.9	0.88	0.73	0.71	0.97		0.5352	0.3487	0.509	0.2851	0.6332	0.2354	0.0663	0.0491	0.4327	0.0348	0.8888	0.4887	0.9998	0.7066	0.1593
	278			ethylmalonate	LC/MS polar	15765		HMDB00622	11756		1.26	1.41	1.27	1.11	1.44	1.12	1	0.88	0.89	0.78	0.87	1.14	1.02	0.87	0.93	0.91	0.99	1.07	1.05	1.13	0.98	1.06	1.09		0.1487	0.1575	0.0024	0.0061	0.1135	0.0759	0.2535	0.1191	0.0855	0.0087	0.3019	0.3013	0.96	0.701	0.4116
	279			valine	LC/MS pos	1649	C00183	HMDB00883	6287		1	1.1	0.91	0.88	0.42	1.1	0.91	0.89	0.83	0.81	0.97	0.42	0.38	1.09	1.03	1.01	1.12	0.94	0.93	1.02	0.99	1.09	1.11		0.8908	0.4826	0.3373	0.2108	0.6007	0.2271	0.4569	0.1729	0.0002	0.0001	0.2313	0.2551	0.3651	0.5705	0.2023
	283			isobutyrylcarnitine	LC/MS pos	33441		HMDB00736	168379		1.53	2.1	2.24	2.62	2.34	1.37	1.46	1.71	1.06	1.25	1.17	1.53	1.11	0.65	0.62	0.59	0.46	0.94	0.91	0.71	0.96	0.75	0.78		0.3105	0.2444	0.0992	0.0839	0.02	0.0279	0.013	0.0193	0.0065	0.0011	0.4853	0.3623	0.2491	0.5705	0.1594
	293		Methionine, Cysteine, SAM and Taurine Metabolism	methionine	LC/MS pos	1302	C00073	HMDB00696	6137		0.96	1.01	0.9	0.91	0.33	1.05	0.94	0.95	0.89	0.9	1.01	0.34	0.32	1.08	1.02	0.94	1.01	0.94	0.87	0.93	0.92	0.99	1.07		0.8515	0.4766	0.7524	0.3827	0.4916	0.1994	0.5312	0.1888	1.1191e-05	1.6339e-05	0.4371	0.3468	0.5101	0.5921	0.5623
	294			N-acetylmethionine	LC/MS neg	1589	C02712	HMDB11745	448580		0.98	0.88	0.94	0.84	0.32	0.9	0.96	0.86	1.06	0.95	0.9	0.33	0.36	1.11	1.02	0.77	0.95	0.92	0.7	0.86	0.76	0.93	1.23		0.8367	0.4713	0.1715	0.1296	0.5647	0.2188	0.14	0.076	3.7905e-05	4.2535e-05	0.3336	0.3157	0.7017	0.6259	0.2251
	295			N-formylmethionine	LC/MS neg	2829	C03145	HMDB01015	439750		0.81	0.81	0.83	0.72	0.48	1.01	1.02	0.89	1.02	0.88	0.87	0.59	0.59	0.83	0.68	0.74	0.89	0.81	0.89	1.07	1.1	1.32	1.2		0.1432	0.1544	0.1437	0.1147	0.1868	0.1045	0.0326	0.0303	0.0032	0.0006	0.8986	0.4909	0.7933	0.6567	0.2511
	297			methionine sulfone	LC/MS pos	44878			69961		1	1	1	1	1	1	1	1	1	1	1	1	1	0.72	1.24	1.14	1.48	1.72	1.58	2.04	0.92	1.18	1.29
	298			methionine sulfoxide	LC/MS pos	18374	C02989	HMDB02005	158980		1.32	1.1	0.94	0.91	0.77	0.84	0.71	0.69	0.85	0.83	0.97	0.58	0.7	0.89	1	0.93	0.97	1.13	1.04	1.09	0.92	0.96	1.05		0.3106	0.2444	0.3146	0.2031	0.6329	0.2354	0.4662	0.1751	0.073	0.0077	0.5776	0.389	0.2139	0.5705	0.1774
	300			S-adenosylmethionine (SAM)	LC/MS pos	15915	C00019	HMDB01185	34755		0.44	0.27	0.35	0.27	0.27	0.6	0.8	0.61	1.32	1.01	0.76	0.6	1	1.01	0.84	0.94	0.97	0.83	0.93	0.96	1.11	1.15	1.03		0.0437	0.0825	0.005	0.01	0.0114	0.02	0.0052	0.0115	0.005	0.0009	0.3739	0.3157	0.7868	0.6545	0.3926
	301			S-adenosylhomocysteine (SAH)	LC/MS neg	42382	C00021	HMDB00939	439155		1.08	1.29	1.28	1.21	1.49	1.19	1.18	1.11	0.99	0.93	0.94	1.38	1.15	0.99	1.12	0.97	1.07	1.13	0.98	1.08	0.87	0.95	1.1		0.4382	0.3025	0.0065	0.0114	0.0311	0.0363	0.1342	0.0745	0.0082	0.0013	0.0629	0.1257	0.1376	0.5235	0.39
	308			2-aminobutyrate	GC/MS	1577	C02261	HMDB00650	439691		1.16	0.8	1.1	0.8	4.06	0.69	0.94	0.69	1.37	1	0.73	3.49	5.09	0.8	0.95	0.89	1.01	1.18	1.1	1.25	0.93	1.06	1.14		0.4273	0.2979	0.4749	0.2737	0.4589	0.1896	0.4711	0.1756	0.0002	0.0001	0.1002	0.1503	0.8426	0.6731	0.0956
	310			cysteine	LC/MS pos	1868	C00097	HMDB00574	5862		1.06	0.94	1.44	1.03	0.07	0.89	1.36	0.98	1.53	1.09	0.72	0.07	0.08	0.9	0.96	0.93	0.88	1.07	1.04	0.98	0.97	0.91	0.94		0.6241	0.3878	0.6383	0.3389	0.076	0.0593	0.7301	0.2304	0.0001	7.807e-05	0.382	0.321	0.1262	0.5235	0.8497
	312			cystine	GC/MS	31454	C00491	HMDB00192	67678		1.03	1.03	1.38	1.18	2.26	1	1.34	1.14	1.34	1.14	0.85	2.2	2.2	0.88	1	0.99	1.06	1.14	1.12	1.2	0.98	1.06	1.07		0.9408	0.4951	0.7779	0.3893	0.0364	0.0385	0.1505	0.0808	0.0003	0.0001	0.8816	0.4887	0.1066	0.5235	0.3165
	320			taurine	LC/MS neg	2125	C00245	HMDB00251	1123		0.5	0.58	0.57	0.44	0.73	1.17	1.16	0.88	0.99	0.76	0.76	1.47	1.26	1.35	1.09	1.07	1.1	0.81	0.79	0.81	0.98	1.01	1.03		0.0715	0.1067	0.1676	0.1284	0.1583	0.0944	0.0379	0.0332	0.4282	0.0345	0.4592	0.3541	0.4925	0.5921	0.5243
	328		Urea cycle; Arginine and Proline Metabolism	arginine	LC/MS polar	1638	C00062	HMDB00517	232		1.07	1.11	0.99	0.88	0.32	1.03	0.93	0.82	0.9	0.8	0.89	0.3	0.29	1.14	1.02	0.91	0.99	0.9	0.8	0.87	0.89	0.97	1.1		0.4276	0.2979	0.1554	0.1215	0.935	0.3108	0.2108	0.1046	4.0771e-06	9.1998e-06	0.608	0.4019	0.4084	0.5705	0.0683
	330			ornithine	LC/MS pos	1493	C00077	HMDB03374	6262		0.44	1.79	0.38	1.12	0.27	4.02	0.84	2.53	0.21	0.63	2.99	0.61	0.15	1.84	1.19	1.32	1.56	0.64	0.71	0.85	1.11	1.31	1.18		0.0481	0.0876	0.0435	0.0449	0.0192	0.0277	0.8716	0.2609	0.004	0.0008	0.0059	0.0411	0.8659	0.6803	0.1651
	331			proline	LC/MS pos	1898	C00148	HMDB00162	145742		1.17	1.36	1.47	1.06	0.81	1.16	1.25	0.9	1.08	0.78	0.72	0.69	0.6	0.82	0.86	0.85	0.89	1.05	1.04	1.08	0.99	1.03	1.05		0.2551	0.2194	0.0407	0.044	0.0279	0.035	0.5121	0.1839	0.3143	0.0263	0.1516	0.1953	0.1078	0.5235	0.3511
	332			citrulline	LC/MS pos	2132	C00327	HMDB00904	9750		1.2	2.9	1.31	1.45	1.06	2.41	1.09	1.21	0.45	0.5	1.11	0.88	0.36	1.19	1.07	1.42	1.4	0.9	1.19	1.18	1.33	1.31	0.99		0.4337	0.3006	5.8136e-06	0.0002	0.1264	0.0823	0.1071	0.0645	0.6999	0.0536	0.0021	0.0264	0.6113	0.6179	0.4222
	335			homocitrulline	LC/MS pos	22138	C02427	HMDB00679	65072		1	1	1	1	1	1	1	1	1	1	1	1	1	0.81	0.8	1.24	1.17	0.99	1.53	1.45	1.55	1.47	0.94
	339			dimethylarginine (SDMA + ADMA)	LC/MS pos	36808	C03626	HMDB01539	123831		1.06	1.49	0.87	0.9	0.25	1.41	0.82	0.85	0.58	0.61	1.04	0.24	0.17	1.17	0.94	0.81	0.9	0.8	0.69	0.76	0.86	0.95	1.1		0.6809	0.4136	0.0175	0.0226	0.4205	0.1795	0.5763	0.2005	7.4159e-06	1.2804e-05	0.0326	0.0945	0.1944	0.5705	0.2787
	343			N-delta-acetylornithine	LC/MS pos	43249			9920500		1.21	1.32	1.46	0.89	1.48	1.09	1.21	0.73	1.1	0.67	0.61	1.22	1.12	0.81	0.82	0.98	1.03	1.01	1.21	1.26	1.2	1.25	1.05		0.3671	0.273	0.1761	0.1299	0.1543	0.0928	0.9234	0.2723	0.1259	0.0122	0.4728	0.3606	0.4096	0.5705	0.164
	349			trans-4-hydroxyproline	LC/MS pos	32306	C01157	HMDB00725	5810		1.25	1.89	1.56	1.24	1.82	1.51	1.24	0.99	0.82	0.66	0.8	1.45	0.96	0.75	0.77	0.8	0.84	1.02	1.07	1.12	1.05	1.09	1.04		0.4815	0.3272	0.005	0.01	0.0364	0.0385	0.1568	0.0833	0.0389	0.0045	0.081	0.1324	0.2962	0.5705	0.7709
	351			pro-hydroxy-pro	LC/MS pos	35127		HMDB06695	11673055		1.72	1.3	2.23	1.49	3.07	0.76	1.3	0.87	1.71	1.14	0.67	1.79	2.37	0.59	0.83	1.03	0.81	1.41	1.75	1.37	1.24	0.97	0.78		0.1396	0.1515	0.1602	0.1241	0.1303	0.0829	0.1973	0.0999	0.0204	0.0026	0.5102	0.3719	0.703	0.6259	0.7265
	356		Creatine Metabolism	creatine	LC/MS pos	27718	C00300	HMDB00064	586		1.12	1.53	1.21	1.53	1.51	1.36	1.08	1.36	0.79	1	1.26	1.35	0.99	1.28	1.16	1.34	1.31	0.9	1.05	1.02	1.16	1.13	0.97		0.3717	0.2739	0.0028	0.0067	0.1154	0.0765	0.0027	0.0098	0.0254	0.0031	0.0186	0.0712	0.4853	0.5921	0.0181
	357			creatinine	LC/MS pos	513	C00791	HMDB00562	588		1.28	2.16	1.55	1.96	2.38	1.69	1.21	1.54	0.72	0.91	1.27	1.86	1.1	1.21	1.23	1.44	1.41	1.02	1.19	1.16	1.17	1.14	0.98		0.2772	0.2316	0.0025	0.0062	0.0422	0.0422	0.0049	0.0115	0.0118	0.0017	0.0208	0.0766	0.3181	0.5705	0.0403
	359			creatine phosphate	LC/MS polar	33951	C02305	HMDB01511	587		1.05	2.16	1.23	1.91	1.86	2.06	1.18	1.83	0.57	0.89	1.55	1.78	0.86	1.47	1.26	1.63	1.7	0.86	1.11	1.16	1.29	1.35	1.04		0.9739	0.5032	0.0019	0.0057	0.3178	0.1501	0.0045	0.0115	0.0216	0.0027	0.0241	0.0801	0.4605	0.5921	0.0412
	366		Polyamine Metabolism	putrescine	GC/MS	1408	C00134	HMDB01414	1045		2.17	1.99	3.58	2.13	22.69	0.92	1.65	0.98	1.8	1.07	0.59	10.48	11.42	1.1	0.83	0.77	0.91	0.75	0.7	0.83	0.94	1.1	1.18		0.0896	0.117	0.0287	0.0333	0.0076	0.0157	0.0224	0.0246	0.0002	0.0001	0.791	0.4641	0.2311	0.5705	0.6382
	368			spermidine	LC/MS pos	485	C00315	HMDB01257	1102		2.03	1.52	2.66	1.49	2.36	0.75	1.31	0.74	1.75	0.98	0.56	1.16	1.55	0.64	0.75	0.76	0.73	1.17	1.19	1.13	1.01	0.96	0.95		0.1149	0.1345	0.0864	0.0755	0.0265	0.0345	0.0853	0.0586	0.1898	0.017	0.6925	0.4396	0.5294	0.5921	0.6765
	369			5-methylthioadenosine (MTA)	LC/MS pos	1419	C00170	HMDB01173	439176		1.14	1.57	1.55	1.39	0.83	1.39	1.37	1.23	0.99	0.89	0.9	0.73	0.53	0.82	0.96	0.95	0.95	1.16	1.15	1.15	0.99	0.99	1		0.4048	0.2885	0.007	0.0118	0.0016	0.0064	0.0028	0.0098	0.0474	0.0052	0.0559	0.117	0.0411	0.4841	0.1151
	372			N-acetylputrescine	LC/MS pos	37496	C02714	HMDB02064	122356		1.03	1.16	1.2	0.82	63.28	1.13	1.17	0.8	1.03	0.71	0.68	61.68	54.34	0.85	1.09	0.9	1.02	1.28	1.06	1.2	0.83	0.94	1.13		0.7795	0.4478	0.2377	0.1622	0.2835	0.1362	0.1616	0.084	2.2043e-08	5.4714e-07	0.3212	0.3105	0.3683	0.5705	0.0755
	373			4-acetamidobutanoate	LC/MS pos	1558	C02946	HMDB03681	18189		0.99	0.98	1.4	1.01	3.64	0.99	1.41	1.02	1.42	1.02	0.72	3.67	3.7	1.04	0.69	1.55	1.09	0.66	1.49	1.05	2.26	1.59	0.7		0.8823	0.4826	0.8998	0.4322	0.2566	0.1287	0.8803	0.2619	0.0032	0.0006	0.7995	0.4649	0.2903	0.5705	0.7845
	378		Guanidino and Acetamido Metabolism	4-guanidinobutanoate	LC/MS pos	15681	C01035	HMDB03464	500		1.11	1.67	1.89	1.4	1.34	1.51	1.7	1.26	1.13	0.84	0.74	1.21	0.8	0.95	0.8	0.97	0.86	0.84	1.03	0.91	1.22	1.08	0.88		0.6341	0.3896	0.002	0.0059	0.0497	0.0467	0.0161	0.0204	0.2202	0.0195	0.0363	0.1001	0.0987	0.5235	0.1509
	388		Glutathione Metabolism	5-oxoproline	LC/MS neg	1494	C01879	HMDB00267	7405		1	1.08	1.36	1.1	2.18	1.09	1.36	1.11	1.25	1.02	0.81	2.18	2.01	0.82	0.97	0.88	0.91	1.18	1.08	1.11	0.91	0.94	1.04		0.9726	0.5032	0.3886	0.2353	0.1461	0.0888	0.2396	0.1149	0.0056	0.0009	0.4417	0.348	0.156	0.5235	0.3185
	398	Peptide	Gamma-glutamyl Amino Acid	gamma-glutamylglutamate	LC/MS pos	36738	C05282	HMDB11737	92865		1.01	0.88	2.01	1.01	1.07	0.88	1.99	1	2.27	1.14	0.5	1.06	1.21	0.33	0.47	0.49	0.46	1.42	1.49	1.38	1.05	0.98	0.93		0.7911	0.4529	0.792	0.3938	0.0561	0.0484	0.7057	0.2269	0.6882	0.0531	0.8898	0.4887	0.1025	0.5235	0.6213
	399			gamma-glutamylglutamine	LC/MS pos	2730	C05283	HMDB11738	150914		0.84	1	1.1	0.92	0.66	1.19	1.31	1.1	1.1	0.92	0.84	0.79	0.66	1.34	1.05	0.96	1.06	0.78	0.72	0.8	0.91	1.01	1.11		0.1858	0.1773	0.9133	0.4347	0.3788	0.1715	0.5808	0.2005	0.0116	0.0017	0.0414	0.1065	0.0066	0.3896	0.052
	402			gamma-glutamylisoleucine*	LC/MS pos	34456		HMDB11170	14253342		1.47	0.57	1.42	0.53	10.23	0.39	0.96	0.36	2.5	0.93	0.37	6.94	18.02	0.66	1.01	1	0.96	1.53	1.51	1.44	0.99	0.94	0.95		0.0623	0.0998	0.0567	0.0552	0.0811	0.0625	0.0328	0.0303	5.4032e-06	1.1176e-05	0.0006	0.0223	0.7258	0.6301	7.4674e-06
	403			gamma-glutamylleucine	LC/MS pos	18369		HMDB11171	151023		0.89	0.83	0.91	0.83	9.01	0.94	1.03	0.94	1.09	1	0.92	10.17	10.81	0.87	1.03	1.02	1.01	1.18	1.17	1.16	0.99	0.98	0.99		0.4064	0.2885	0.1824	0.1326	0.5478	0.2145	0.1824	0.0933	9.5e-05	7.1455e-05	0.3739	0.3157	0.8243	0.6691	0.3739
	407			gamma-glutamylthreonine*	LC/MS pos	33364		HMDB29159			0.56	0.48	0.9	0.38	7.11	0.86	1.62	0.69	1.89	0.8	0.42	12.8	14.91	0.48	0.65	0.55	0.59	1.36	1.14	1.23	0.84	0.9	1.07		0.0402	0.0771	0.0156	0.0208	0.7585	0.2675	0.0026	0.0098	1.186e-05	1.6354e-05	0.4595	0.3541	0.0555	0.5235	0.0897
	410			gamma-glutamylvaline	LC/MS pos	43829		HMDB11172	7015683		1.09	0.48	1.31	0.4	9.17	0.44	1.2	0.37	2.75	0.84	0.31	8.41	19.22	0.46	0.73	0.66	0.77	1.6	1.44	1.68	0.9	1.05	1.16		0.5089	0.3367	0.0604	0.0581	0.2012	0.1088	0.0254	0.0256	6.3809e-05	5.6565e-05	0.0026	0.029	0.2115	0.5705	0.0032
	412		Dipeptide Derivative	carnosine	LC/MS neg	1768	C00386	HMDB00033	439224		1.27	0.94	1.84	0.87	0.72	0.74	1.45	0.68	1.96	0.92	0.47	0.57	0.77	0.82	0.9	0.65	0.76	1.11	0.8	0.93	0.72	0.84	1.16		0.2158	0.1932	0.6899	0.3589	0.0516	0.0469	0.5831	0.2005	0.2145	0.019	0.2112	0.242	0.2104	0.5705	0.1191
	426		Dipeptide	alanylleucine	LC/MS pos	37093		HMDB28691	259583		0.56	0.74	1.1	1.13	0.07	1.32	1.94	2	1.47	1.52	1.03	0.12	0.09	1.49	1.36	1.03	1.28	0.91	0.69	0.86	0.76	0.94	1.24		0.0191	0.0471	0.1403	0.1129	0.5824	0.2233	0.4728	0.1756	1.3656e-07	1.1299e-06	0.0986	0.15	0.0084	0.3896	0.006
	525			glutamine-leucine	LC/MS pos	42994					0.53	0.87	1.49	1.21	0.27	1.64	2.81	2.29	1.71	1.4	0.81	0.5	0.31	1.69	1.62	1.05	1.29	0.96	0.62	0.77	0.65	0.8	1.23		0.0662	0.1013	0.6202	0.3311	0.0815	0.0625	0.29	0.1302	0.0014	0.0004	0.2171	0.2452	0.0069	0.3896	0.0162
	537			glycylisoleucine	LC/MS pos	36659		HMDB28844	88079		0.81	1	0.85	0.95	0.16	1.23	1.05	1.18	0.85	0.95	1.12	0.2	0.16	1.45	1	0.97	1.33	0.69	0.67	0.92	0.98	1.34	1.37		0.0911	0.117	0.9307	0.4403	0.1837	0.1036	0.7287	0.2304	3.9572e-06	9.1998e-06	0.043	0.1065	0.5838	0.6037	0.0868
	538			glycylleucine	LC/MS pos	34398	C02155	HMDB00759	92843		0.78	0.83	0.84	0.93	0.1	1.06	1.08	1.18	1.02	1.12	1.1	0.12	0.12	1.27	1	0.82	1.12	0.78	0.64	0.88	0.82	1.13	1.37		0.0023	0.0163	0.0006	0.0028	0.0464	0.0445	0.2313	0.112	6.8202e-07	4.2321e-06	0.2733	0.2807	0.3912	0.5705	0.0506
	548			glycylvaline	LC/MS pos	18357		HMDB28854	97417		0.83	0.82	0.78	0.79	0.36	1	0.94	0.96	0.94	0.96	1.02	0.43	0.43	1.2	0.86	0.84	0.98	0.72	0.7	0.82	0.98	1.14	1.16		0.2733	0.2299	0.2563	0.1726	0.1594	0.0944	0.1726	0.0893	0.0002	0.0001	0.9654	0.5059	0.5208	0.5921	0.5978
	572			isoleucylglycine	LC/MS pos	40008			342532		0.88	0.97	0.9	1.02	0.28	1.11	1.02	1.16	0.92	1.04	1.13	0.32	0.29	1.24	0.98	0.95	1.06	0.79	0.77	0.85	0.98	1.08	1.11		0.3244	0.2498	0.9749	0.4516	0.4429	0.1846	0.8053	0.2486	0.0002	0.0001	0.0698	0.1324	0.8485	0.6731	0.114
	590			leucylglycine	LC/MS pos	40045			79070		0.71	0.96	1.41	1.39	0.17	1.36	1.99	1.97	1.46	1.44	0.99	0.24	0.18	1.33	1.38	1	1.17	1.04	0.75	0.88	0.73	0.85	1.17		0.2142	0.1928	0.8928	0.4322	0.0833	0.0625	0.106	0.0645	4.1128e-05	4.2535e-05	0.1377	0.1816	0.0168	0.4484	0.0191
	609			lysylleucine	LC/MS pos	40020			4682588		0.36	0.61	1.08	1.25	0.12	1.7	3.02	3.48	1.78	2.05	1.15	0.34	0.2	2.1	2.1	1.67	1.99	1	0.8	0.95	0.79	0.95	1.19		0.054	0.0933	0.3487	0.2171	0.5322	0.2121	0.295	0.1313	0.0014	0.0003	0.267	0.2788	0.022	0.4841	0.0154
	638			phenylalanylalanine	LC/MS pos	41374			6993123;5488196		0.87	0.79	1.03	0.87	0.04	0.91	1.18	1	1.3	1.1	0.84	0.04	0.05	1.4	1	0.87	1.1	0.71	0.62	0.78	0.87	1.1	1.26		0.5663	0.3637	0.2945	0.1926	0.6875	0.248	0.5734	0.2005	3.1396e-06	8.6589e-06	0.4959	0.3646	0.1594	0.5235	0.9227
	642			phenylalanylglycine	LC/MS pos	41370			98207		0.97	0.92	1.08	0.97	0.14	0.96	1.12	1	1.17	1.05	0.9	0.14	0.15	1.34	1	0.81	1.02	0.75	0.6	0.76	0.8	1.02	1.26		0.8709	0.481	0.5694	0.312	0.4164	0.1795	0.8577	0.2598	5.8803e-08	7.2978e-07	0.4382	0.3468	0.1354	0.5235	0.9493
	659			prolylglycine	LC/MS pos	40703			7408076;6426709		0.86	0.94	0.91	0.64	0.5	1.09	1.06	0.74	0.97	0.68	0.7	0.58	0.53	0.93	0.86	0.98	0.99	0.92	1.05	1.06	1.14	1.16	1.01		0.5665	0.3637	0.9633	0.4475	0.7826	0.2714	0.0584	0.045	0.0101	0.0015	0.4941	0.3646	0.7233	0.6301	0.1621
	708			tryptophylglycine	LC/MS pos	43028			263471		0.86	1.15	0.93	1.07	0.55	1.33	1.08	1.24	0.81	0.93	1.14	0.63	0.47	1.46	1.06	1.01	1.22	0.72	0.69	0.83	0.96	1.16	1.21		0.5685	0.3637	0.2988	0.1946	0.883	0.2971	0.5844	0.2005	0.0167	0.0023	0.0085	0.0469	0.5118	0.5921	0.1137
	737			valylglutamine	LC/MS pos	42079			5253209		0.67	0.84	1.21	1.12	0.41	1.26	1.82	1.68	1.45	1.34	0.92	0.62	0.49	1.38	1.21	0.87	1.07	0.88	0.63	0.78	0.72	0.88	1.23		0.1743	0.1694	0.6456	0.3406	0.3173	0.1501	0.4685	0.1753	0.0096	0.0015	0.1771	0.2201	0.0135	0.4028	0.0209
	738			valylglycine	LC/MS pos	40475			136487		0.77	0.93	0.92	1.05	0.14	1.2	1.19	1.36	0.99	1.13	1.14	0.18	0.15	1.37	0.98	0.9	1.17	0.72	0.65	0.85	0.91	1.19	1.31		0.0122	0.0394	0.433	0.2572	0.3915	0.1744	0.5525	0.1956	0.0001	7.7572e-05	0.0434	0.1065	0.0693	0.5235	0.0028
	741			valylleucine	LC/MS pos	39994			352039		0.64	0.87	1.1	1.1	0.39	1.35	1.72	1.72	1.27	1.27	1	0.6	0.45	1.33	1.11	0.98	1.07	0.83	0.74	0.81	0.89	0.97	1.09		0.054	0.0933	0.4519	0.2661	0.5405	0.2145	0.624	0.2113	0.0007	0.0002	0.13	0.1752	0.0237	0.4841	0.0317
	751			leucylglutamine*	LC/MS pos	48189			4305457		0.71	0.86	1.1	0.92	0.32	1.22	1.56	1.31	1.28	1.07	0.84	0.45	0.37	1.47	1.14	0.74	1.17	0.77	0.5	0.8	0.65	1.03	1.59		0.1038	0.1268	0.4005	0.2407	0.4359	0.1832	0.6447	0.2159	0.0002	0.0001	0.2736	0.2807	0.0359	0.4841	0.2096
	801	Carbohydrate	Glycolysis, Gluconeogenesis, and Pyruvate Metabolism	glucose	LC/MS polar	48152	C00031	HMDB00122	79025		1.06	0.61	0.91	0.77	0.35	0.58	0.86	0.73	1.49	1.26	0.84	0.33	0.58	1.05	0.64	0.97	1.25	0.61	0.92	1.19	1.51	1.94	1.29		0.5081	0.3367	0.0416	0.0446	0.7822	0.2714	0.2667	0.1221	0.0007	0.0002	0.001	0.0223	0.2117	0.5705	0.0054
	802			glucose 6-phosphate	LC/MS polar	31260	C00668	HMDB01401	5958		1.8	0.62	0.99	0.62	0.35	0.34	0.55	0.34	1.61	1	0.62	0.2	0.57	0.52	0.63	0.66	0.62	1.21	1.28	1.21	1.05	1	0.95		0.1462	0.1566	0.078	0.0701	0.6673	0.2444	0.0923	0.0601	0.0011	0.0003	0.0182	0.0712	0.1673	0.5345	0.0195
	803			glucose 1-phosphate	GC/MS	33755	C00103	HMDB01586	65533		1.1	0.96	1.04	0.65	2.33	0.87	0.95	0.59	1.09	0.68	0.62	2.11	2.43	0.72	0.62	0.66	0.75	0.85	0.91	1.04	1.07	1.22	1.15		0.3558	0.2667	0.8597	0.4203	0.8621	0.2924	0.0384	0.0333	0.0003	0.0001	0.0785	0.1324	0.5868	0.6037	0.0141
	805			fructose-6-phosphate	GC/MS	12021	C05345	HMDB00124	69507		1.31	0.7	1.08	0.65	0.65	0.54	0.82	0.49	1.54	0.92	0.6	0.5	0.93	0.74	0.6	0.53	0.65	0.81	0.72	0.88	0.89	1.08	1.21		0.0576	0.094	0.0393	0.0434	0.5178	0.2079	0.0158	0.0204	0.0275	0.0033	8.2619e-05	0.0146	0.0869	0.5235	5.1618e-05
	808			Isobar: fructose 1,6-diphosphate, glucose 1,6-diphosphate, myo-inositol 1,4 or 1,3-diphosphate	LC/MS neg	46896					0.96	0.82	0.77	0.72	0.72	0.85	0.8	0.75	0.93	0.88	0.94	0.75	0.88	1.23	1.05	0.96	1.25	0.86	0.78	1.02	0.91	1.19	1.31		0.7143	0.4229	0.1602	0.1241	0.1088	0.0739	0.0449	0.037	0.0086	0.0014	0.3684	0.3157	0.2263	0.5705	0.1232
	814			2-phosphoglycerate	GC/MS	35629	C00631	HMDB03391	59		1.52	0.8	1.29	1.71	0.73	0.52	0.85	1.12	1.62	2.15	1.32	0.48	0.92	1.18	1.05	0.82	1.6	0.89	0.7	1.36	0.78	1.52	1.94		0.583	0.3716	0.6029	0.327	0.9786	0.3176	0.067	0.0491	0.4782	0.0382	0.3635	0.3157	0.6599	0.6221	0.4339
	815			3-phosphoglycerate	LC/MS neg	1414	C00597	HMDB00807	724		1.14	1.1	1.1	1.21	0.93	0.96	0.96	1.06	1	1.1	1.1	0.82	0.85	0.88	0.9	0.89	0.95	1.03	1.02	1.09	0.99	1.05	1.06		0.0751	0.1084	0.2673	0.1785	0.2622	0.1295	0.0216	0.024	0.4867	0.0387	0.5612	0.3838	0.5396	0.5921	0.2843
	816			phosphoenolpyruvate (PEP)	LC/MS neg	597	C00074	HMDB00263	1005		1.21	1.21	1.16	1.23	0.85	1	0.96	1.02	0.96	1.02	1.06	0.7	0.7	0.85	0.87	0.87	0.91	1.02	1.03	1.07	1.01	1.05	1.04		0.0521	0.0929	0.0217	0.0268	0.1255	0.0822	0.0149	0.0204	0.1445	0.0139	0.932	0.4984	0.668	0.6221	0.7458
	817			pyruvate	LC/MS polar	22250	C00022	HMDB00243	1060		0.93	0.62	1.18	0.46	1.26	0.67	1.26	0.5	1.89	0.74	0.39	1.35	2.02	0.63	0.85	0.8	0.81	1.36	1.28	1.29	0.94	0.94	1		0.7211	0.4254	0.0194	0.0243	0.2811	0.1356	0.0008	0.0058	0.2236	0.0196	0.0297	0.0874	0.1476	0.5235	0.0012
	818			lactate	LC/MS neg	527	C00186	HMDB00190	612		0.89	0.84	1.16	0.85	0.62	0.94	1.31	0.96	1.39	1.02	0.74	0.7	0.74	0.98	0.97	1.04	1	0.99	1.06	1.02	1.08	1.04	0.96		0.2217	0.1965	0.097	0.083	0.39	0.1744	0.1036	0.0641	0.0471	0.0052	0.474	0.3606	0.1252	0.5235	0.5989
	821			glycerate	LC/MS polar	1572	C00258	HMDB00139	752		0.82	0.53	0.52	0.47	0.43	0.65	0.63	0.57	0.97	0.88	0.91	0.53	0.81	0.9	0.8	0.92	0.79	0.89	1.03	0.88	1.16	0.99	0.86		0.4282	0.2979	0.0176	0.0226	0.0266	0.0345	0.005	0.0115	0.0037	0.0007	0.108	0.1575	0.1072	0.5235	0.0426
	824		Pentose Phosphate Pathway	6-phosphogluconate	LC/MS neg	15442	C00345	HMDB01316	91493		0.51	0.21	0.35	0.27	0.28	0.42	0.68	0.52	1.61	1.24	0.77	0.55	1.31	0.85	0.83	0.94	0.93	0.98	1.11	1.1	1.13	1.12	0.99		0.0997	0.1235	0.0013	0.0048	0.0141	0.0227	0.0025	0.0098	0.0044	0.0008	0.1469	0.1906	0.5715	0.6011	0.3456
	826			ribose 5-phosphate	GC/MS	561	C00117	HMDB01548			2.23	1.77	2.46	1.33	3.43	0.79	1.1	0.6	1.39	0.75	0.54	1.54	1.94	0.41	0.77	0.81	1	1.88	1.98	2.46	1.05	1.31	1.24		0.2484	0.2147	0.0405	0.044	0.0533	0.0473	0.4022	0.1589	0.0309	0.0037	0.9304	0.4984	0.6611	0.6221	0.5505
	828			5-phosphoribosyl diphosphate (PRPP)	LC/MS neg	36840	C00119	HMDB00280	7339		0.53	1.33	0.6	1.45	1.7	2.5	1.13	2.74	0.45	1.1	2.42	3.2	1.28	0.96	1.09	0.91	1.22	1.14	0.96	1.27	0.84	1.11	1.33		0.0101	0.034	0.4548	0.2661	0.0465	0.0445	0.0121	0.0187	0.0023	0.0005	0.0225	0.0801	0.7053	0.6259	0.0016
	829			sedoheptulose-7-phosphate	GC/MS	35649	C05382	HMDB01068	616		2.53	1.38	2.88	1.71	0.86	0.54	1.14	0.67	2.09	1.24	0.59	0.34	0.62	0.69	0.82	0.88	1	1.19	1.26	1.44	1.06	1.21	1.14		0.0055	0.0254	0.1011	0.0851	0.0028	0.0092	0.0321	0.0303	0.7462	0.0555	0.0198	0.0745	0.3787	0.5705	0.0978
	831			ribulose/xylulose 5-phosphate	GC/MS	37288	C00199				2.06	1.7	2.85	1.35	2.9	0.82	1.39	0.66	1.68	0.8	0.47	1.41	1.71	0.82	1.32	1.23	1.3	1.61	1.5	1.58	0.93	0.98	1.05		0.027	0.0606	0.0269	0.0319	0.0426	0.0422	0.0628	0.0475	0.0209	0.0027	0.5595	0.3838	0.5872	0.6037	0.1787
	836		Pentose Metabolism	ribose	GC/MS	12080	C00121	HMDB00283	5779		1	1.02	1.09	0.87	0.67	1.02	1.09	0.87	1.07	0.85	0.8	0.67	0.66	1.09	1.1	1.06	1.05	1.01	0.97	0.97	0.97	0.96	0.99		0.8665	0.4809	0.7265	0.3744	0.4656	0.1911	0.3417	0.1418	0.0183	0.0024	0.8203	0.4685	0.4917	0.5921	0.2096
	837			ribitol	LC/MS polar	15772	C00474	HMDB00508	6912		1.36	0.65	1.52	0.83	1.72	0.48	1.12	0.61	2.33	1.28	0.55	1.26	2.64	1.04	1.2	1.01	1.04	1.15	0.97	0.99	0.85	0.87	1.02		0.0398	0.0771	0.0237	0.0286	0.0168	0.0249	0.3172	0.1356	0.0188	0.0025	0.0004	0.0223	0.3946	0.5705	0.0078
	838			ribonate	LC/MS polar	27731	C01685	HMDB00867	5460677		0.98	0.93	1.15	0.93	0.93	0.95	1.17	0.95	1.24	1	0.81	0.95	1	1.38	1.32	0.89	1.02	0.96	0.65	0.74	0.68	0.77	1.14		0.8057	0.4583	0.2228	0.1552	0.3728	0.1715	0.2228	0.109	0.2228	0.0196	0.3739	0.3157	0.3152	0.5705	0.3739
	859			arabitol/xylitol	LC/MS polar	48885					1.33	1.2	2.37	0.92	1.01	0.9	1.78	0.69	1.98	0.77	0.39	0.76	0.84	0.9	1.05	0.99	0.98	1.17	1.11	1.1	0.95	0.94	0.99		0.1394	0.1515	0.6852	0.3579	0.0382	0.0401	0.6936	0.2251	0.969	0.0705	0.4886	0.3623	0.1589	0.5235	0.0784
	866		Glycogen Metabolism	maltotriose	LC/MS neg	44688	C01835	HMDB01262	439586		13.37	5.24	14.76	3.45	24.43	0.39	1.1	0.26	2.82	0.66	0.23	1.83	4.66	1.11	4.07	4.33	3.72	3.67	3.9	3.35	1.06	0.91	0.86		7.2791e-05	0.0014	0.0003	0.0021	0.0002	0.003	0.0094	0.0161	7.8105e-05	6.6851e-05	0.0351	0.0992	0.9383	0.6972	0.009
	905		Fructose, Mannose and Galactose Metabolism	fructose	LC/MS polar	48195	C00095	HMDB00660	5984		1.98	0.87	2.29	1.34	1.79	0.44	1.16	0.68	2.64	1.55	0.59	0.91	2.07	1.09	0.91	1.13	1.09	0.84	1.04	1.01	1.23	1.2	0.97		0.0058	0.0254	0.6212	0.3311	0.0109	0.0194	0.0874	0.0586	0.1892	0.017	0.0008	0.0223	0.6708	0.6221	0.0202
	906			fructose 1-phosphate	GC/MS	15909	C01094	HMDB01076	65246		0.99	0.92	1.6	1.13	0.56	0.93	1.62	1.15	1.74	1.23	0.71	0.57	0.61	0.82	0.31	0.43	0.68	0.37	0.52	0.83	1.39	2.22	1.6		0.9958	0.51	0.9072	0.4344	0.4209	0.1795	0.7128	0.2271	0.0954	0.0095	0.9145	0.4951	0.4248	0.5732	0.7156
	910			mannitol/sorbitol	LC/MS polar	46142	C01507	HMDB00247	5780		1.38	1.45	3.1	1.2	1.83	1.05	2.25	0.87	2.14	0.83	0.39	1.32	1.26	1.08	1.41	1.3	1.15	1.3	1.2	1.06	0.92	0.81	0.88		0.241	0.2112	0.1769	0.1299	0.092	0.0653	0.267	0.1221	0.1154	0.0113	0.8628	0.4849	0.3018	0.5705	0.7231
	911			mannose	LC/MS polar	584	C00159	HMDB00169	18950		0.91	0.7	0.63	0.71	0.24	0.77	0.69	0.78	0.9	1.01	1.13	0.26	0.35	1.06	0.8	0.97	1.14	0.75	0.91	1.08	1.21	1.43	1.18		0.8012	0.4572	0.1036	0.0862	0.0521	0.047	0.1152	0.0676	0.0003	0.0001	0.0241	0.0801	0.0326	0.4841	0.0274
	912			mannose-6-phosphate	GC/MS	1470	C00275	HMDB01078	439198		1.3	0.71	1.18	0.64	0.79	0.55	0.91	0.5	1.67	0.91	0.55	0.61	1.11	0.68	0.54	0.54	0.59	0.8	0.79	0.87	0.99	1.09	1.11		0.0571	0.094	0.0277	0.0326	0.1767	0.1028	0.0193	0.0233	0.1354	0.0131	0.0002	0.0158	0.3426	0.5705	0.001
	929			galactonate	LC/MS polar	27719	C00880	HMDB00565	128869		1.44	0.75	1.33	0.6	0.52	0.52	0.92	0.41	1.77	0.8	0.45	0.36	0.69	1.11	1.29	1.34	1.06	1.16	1.22	0.96	1.05	0.83	0.79		0.0685	0.1035	0.3281	0.2059	0.187	0.1045	0.0791	0.0566	0.0342	0.004	0.0184	0.0712	0.5067	0.5921	3.0051e-05
	938		Nucleotide Sugar	UDP-glucuronate	LC/MS neg	2763	C00167	HMDB00935	17473		0.37	0.12	0.35	0.12	0.61	0.31	0.94	0.31	3.01	1	0.33	1.65	5.3	0.11	0.53	0.36	0.31	4.78	3.23	2.75	0.68	0.58	0.85		0.0645	0.1006	0.006	0.011	0.0567	0.0484	0.006	0.0123	0.4588	0.0367	0.3739	0.3157	0.9799	0.701	0.3739
	940			guanosine 5'-diphospho-fucose	LC/MS neg	15903					0.61	0.39	1.03	0.39	0.47	0.65	1.7	0.65	2.63	1	0.38	0.78	1.21	0.33	0.49	0.6	0.48	1.46	1.79	1.45	1.23	0.99	0.81		0.1578	0.1619	0.0188	0.0237	0.8333	0.2847	0.0188	0.0229	0.0421	0.0048	0.3739	0.3157	0.1096	0.5235	0.3739
	942			UDP-N-acetylglucosamine	LC/MS polar	35162	C00043	HMDB00290	445675		0.87	0.09	1.47	0.13	0.77	0.11	1.69	0.15	15.71	1.39	0.09	0.88	8.18	0.37	0.66	0.53	0.5	1.77	1.43	1.34	0.81	0.76	0.94		0.5083	0.3367	0.0017	0.0056	0.2624	0.1295	3.535e-05	0.0011	0.1759	0.0159	0.0019	0.0264	0.1388	0.5235	6.4256e-05
	943			UDP-N-acetylgalactosamine	LC/MS polar	18396	C00203	HMDB00304	439185		0.96	0.09	1.25	0.09	0.96	0.09	1.3	0.1	14.2	1.04	0.07	1	10.88	0.32	0.66	0.57	0.48	2.05	1.76	1.5	0.86	0.73	0.85		0.7053	0.4218	0.0122	0.0173	0.3808	0.1717	2.884e-07	2.849e-05	0.8672	0.0637	0.0124	0.0562	0.3111	0.5705	9.2858e-05
	945			cytidine 5'-monophospho-N-acetylneuraminic acid	LC/MS polar	36831	C00128	HMDB01176	448209		0.54	0.53	0.75	0.62	1.26	0.98	1.39	1.16	1.42	1.18	0.83	2.34	2.39	0.62	1.09	0.83	0.8	1.75	1.34	1.3	0.76	0.74	0.97		0.0066	0.0254	0.0061	0.011	0.1978	0.1088	0.032	0.0303	0.1504	0.0143	0.3739	0.3157	0.2151	0.5705	0.4481
	948			glucuronate 1-phosphate*	LC/MS neg	52312	C04037 C01195 C05385	HMDB03976			0.7	0.66	0.86	0.81	1.1	0.95	1.23	1.16	1.3	1.23	0.94	1.58	1.67	0.81	1.13	0.84	0.94	1.39	1.04	1.16	0.74	0.83	1.12		0.0067	0.0254	0.0029	0.0067	0.1802	0.1033	0.0665	0.0491	0.384	0.0312	0.5936	0.3953	0.0751	0.5235	0.1539
	951		Aminosugar Metabolism	glucosamine-6-phosphate	LC/MS polar	580	C00352	HMDB01254	439217		1.51	0.66	0.86	0.54	0.66	0.44	0.57	0.36	1.29	0.82	0.63	0.44	1	0.39	0.59	0.59	0.67	1.53	1.52	1.72	1	1.13	1.13		0.4963	0.3357	0.2305	0.1587	0.3982	0.176	0.1068	0.0645	0.157	0.0148	0.1416	0.1851	0.2413	0.5705	0.0683
	955			glucuronate	LC/MS polar	15443	C00191	HMDB00127	444791		0.76	0.5	0.82	0.53	0.32	0.65	1.08	0.69	1.65	1.06	0.65	0.42	0.64	0.88	1.08	0.91	0.94	1.22	1.03	1.07	0.85	0.87	1.03		0.0396	0.0771	0.0009	0.0038	0.139	0.0861	0.0013	0.0068	9.4047e-05	7.1455e-05	0.0115	0.0548	0.3968	0.5705	0.0166
	958			N-acetylglucosamine	GC/MS	15095	C00140	HMDB00215	24139		1	0.64	0.91	0.52	2.12	0.64	0.9	0.52	1.41	0.81	0.57	2.12	3.31	0.8	1.12	0.99	1.05	1.4	1.24	1.31	0.89	0.94	1.06		0.9319	0.4946	0.0093	0.0141	0.547	0.2145	0.0008	0.0058	0.0002	0.0001	0.0074	0.0449	0.4759	0.5921	0.0008
	959			N-acetylglucosamine 6-phosphate	LC/MS polar	15107	C00357	HMDB02817	439219		1.49	1.2	1.16	0.99	0.57	0.81	0.78	0.66	0.96	0.82	0.85	0.38	0.48	0.87	1.24	1.06	1.13	1.42	1.21	1.3	0.85	0.92	1.07		0.1068	0.1296	0.3251	0.205	0.3777	0.1715	0.8769	0.2617	0.0646	0.0069	0.3895	0.3258	0.3085	0.5705	0.0992
	960			N-acetyl-glucosamine 1-phosphate	LC/MS polar	15741	C04256	HMDB01367	440364		1.3	0.9	1.48	0.96	1.78	0.69	1.13	0.74	1.64	1.06	0.65	1.37	1.97	1.03	1.31	1.1	1.18	1.27	1.06	1.14	0.84	0.9	1.07		0.2738	0.2299	0.7477	0.3827	0.0649	0.0532	0.9415	0.2748	0.0421	0.0048	0.1543	0.1973	0.5274	0.5921	0.2315
	966			N-acetylneuraminate	LC/MS polar	32377	C00270	HMDB00230	439197		1.09	1.15	1.13	1.01	0.48	1.06	1.04	0.93	0.98	0.87	0.89	0.44	0.42	1.06	1.21	1.08	1.1	1.15	1.02	1.05	0.89	0.91	1.02		0.2594	0.2199	0.0536	0.0528	0.1289	0.0825	0.855	0.2598	0.0026	0.0005	0.2375	0.2587	0.5407	0.5921	0.2483
	978			erythronate*	LC/MS polar	42420		HMDB00613	2781043		1.4	1.31	1.78	1.15	1.81	0.93	1.27	0.82	1.36	0.88	0.65	1.29	1.38	0.88	1.04	1.02	0.92	1.18	1.16	1.04	0.99	0.88	0.9		0.0951	0.1195	0.0858	0.0755	0.0102	0.0191	0.2335	0.1125	0.0338	0.004	0.7737	0.4597	0.2147	0.5705	0.2863
	985	Energy	TCA Cycle	citrate	LC/MS neg	1564	C00158	HMDB00094	311		0.84	1.25	1.09	0.78	2.71	1.5	1.3	0.94	0.87	0.63	0.72	3.25	2.17	0.59	0.73	0.57	0.86	1.24	0.96	1.44	0.77	1.17	1.51		0.1084	0.1305	0.0615	0.0587	0.6512	0.2404	0.0337	0.0305	0.0003	0.0001	0.003	0.0301	0.1394	0.5235	0.3362
	990			alpha-ketoglutarate	LC/MS polar	528	C00026	HMDB00208	51		0.95	0.98	1.08	0.78	1.29	1.03	1.13	0.82	1.1	0.8	0.73	1.35	1.32	0.73	0.74	0.72	0.75	1.01	0.99	1.03	0.98	1.02	1.04		0.9486	0.4959	0.8985	0.4322	0.7033	0.2521	0.1807	0.093	0.1588	0.0149	0.7124	0.4446	0.6058	0.615	0.0172
	992			succinylcarnitine	LC/MS pos	37058					1.78	1.51	1.62	1.18	0.71	0.85	0.91	0.66	1.08	0.78	0.73	0.4	0.47	1.36	1.1	1.18	1.13	0.81	0.87	0.83	1.08	1.03	0.95		0.0008	0.0087	0.0284	0.0333	0.003	0.0096	0.1243	0.0714	0.0549	0.0059	0.2037	0.2366	0.3148	0.5705	0.0002
	993			succinate	LC/MS neg	1437	C00042	HMDB00254	1110		0.66	0.88	1.14	0.97	0.9	1.33	1.74	1.48	1.3	1.11	0.85	1.37	1.03	0.88	1.04	0.97	1.01	1.18	1.11	1.15	0.93	0.97	1.04		0.1281	0.1443	0.791	0.3938	0.3366	0.1576	0.8046	0.2486	0.7202	0.0547	0.0752	0.1324	0.0098	0.3896	0.0329
	994			fumarate	LC/MS polar	1643	C00122	HMDB00134	444972		0.68	0.82	0.67	0.58	0.47	1.21	0.98	0.85	0.82	0.71	0.87	0.69	0.57	0.8	0.86	0.82	0.81	1.08	1.03	1.01	0.96	0.94	0.98		0.1527	0.158	0.4745	0.2737	0.1372	0.0861	0.0355	0.0318	0.0088	0.0014	0.3196	0.3105	0.9442	0.6972	0.5118
	995			malate	LC/MS polar	1303	C00149	HMDB00156	525		0.61	0.69	0.67	0.53	0.44	1.14	1.1	0.87	0.97	0.77	0.79	0.72	0.63	0.83	0.9	0.79	0.84	1.09	0.95	1.01	0.88	0.93	1.06		0.0184	0.0471	0.0403	0.044	0.0317	0.0363	0.0019	0.0083	0.0004	0.0001	0.3936	0.3261	0.5356	0.5921	0.4577
	1006		Oxidative Phosphorylation	acetylphosphate	LC/MS polar	15488	C00227	HMDB01494	186		1.07	0.77	1.04	0.81	0.83	0.72	0.97	0.75	1.35	1.05	0.77	0.78	1.08	0.78	0.77	0.75	0.8	0.99	0.95	1.02	0.97	1.03	1.07		0.4562	0.3124	0.0597	0.0577	0.6217	0.2334	0.1021	0.0641	0.2013	0.0179	0.005	0.0369	0.7609	0.6415	0.0063
	1008			phosphate	GC/MS	11438	C00009	HMDB01429	1061		1.89	1.97	2.31	1.74	2.5	1.04	1.22	0.92	1.18	0.88	0.75	1.32	1.27	0.86	1.06	0.85	0.93	1.23	1	1.08	0.81	0.87	1.08		0.0234	0.0544	0.0033	0.0077	0.0041	0.0119	0.0083	0.0149	0.0199	0.0026	0.6439	0.4162	0.4131	0.5705	0.878
	1017	Lipid	Medium Chain Fatty Acid	laurate (12:0)	LC/MS neg	1645	C02679	HMDB00638	3893		1.25	1.49	1.28	1.26	1.7	1.2	1.02	1.01	0.86	0.84	0.98	1.36	1.14	0.89	1.31	0.96	1.06	1.47	1.07	1.19	0.73	0.81	1.11		0.0306	0.0659	0.0005	0.0025	0.0131	0.0216	0.0465	0.038	0.0026	0.0006	0.0369	0.1002	0.7598	0.6415	0.9775
	1018			5-dodecenoate (12:1n7)	LC/MS neg	33968		HMDB00529	5312378		1.65	1.6	1.73	1.42	1.37	0.97	1.04	0.86	1.08	0.89	0.82	0.83	0.85	0.94	1.28	0.99	1.02	1.36	1.05	1.09	0.77	0.8	1.03		0.0007	0.0075	0.0011	0.0046	0.0003	0.003	0.0036	0.0111	0.0159	0.0022	0.7493	0.4544	0.616	0.62	0.1021
	1020		Long Chain Fatty Acid	myristate (14:0)	LC/MS neg	1365	C06424	HMDB00806	11005		1.28	1.3	1.29	1.03	1.54	1.01	1.01	0.8	0.99	0.79	0.8	1.2	1.19	0.92	1.37	1.07	1.14	1.48	1.15	1.23	0.78	0.83	1.07		1.3403e-05	0.001	0.0023	0.0061	0.001	0.0047	0.3935	0.1568	0.0015	0.0004	0.8346	0.4736	0.9428	0.6972	0.0002
	1021			myristoleate (14:1n5)	LC/MS neg	32418	C08322	HMDB02000	5281119		1.72	1.97	1.66	1.54	1.66	1.15	0.97	0.9	0.84	0.78	0.93	0.97	0.84	0.9	1.53	1.23	1.17	1.71	1.37	1.3	0.8	0.76	0.95		6.2509e-05	0.0014	1.2717e-05	0.0003	0.0007	0.0039	0.0004	0.0049	0.0008	0.0002	0.0639	0.1257	0.6253	0.6221	0.1187
	1023			palmitate (16:0)	LC/MS neg	1336	C00249	HMDB00220	985		1.29	1.31	1.32	1.07	1.62	1.01	1.02	0.82	1.01	0.81	0.81	1.26	1.24	0.94	1.26	0.98	1.07	1.34	1.05	1.14	0.78	0.85	1.09		0.0037	0.0216	0.0005	0.0026	0.0004	0.003	0.1601	0.084	0.0021	0.0005	0.8181	0.4685	0.7374	0.6332	0.0157
	1024			palmitoleate (16:1n7)	LC/MS neg	33447	C08362	HMDB03229	445638		1.47	1.68	1.44	1.23	1.81	1.14	0.97	0.84	0.85	0.73	0.86	1.23	1.08	0.9	1.44	1.13	1.15	1.59	1.24	1.27	0.78	0.8	1.02		0.0002	0.0031	3.7694e-05	0.0005	0.0004	0.003	0.0081	0.0148	0.0005	0.0002	0.0103	0.0533	0.5357	0.5921	0.0021
	1026			margarate (17:0)	LC/MS neg	1121		HMDB02259	10465		1.36	1.48	1.35	1.2	1.86	1.09	1	0.88	0.91	0.81	0.89	1.36	1.25	0.93	1.41	1.11	1.11	1.51	1.19	1.19	0.79	0.79	1		0.0064	0.0254	6.2539e-05	0.0007	0.0005	0.0031	0.0159	0.0204	0.0004	0.0001	0.27	0.2803	0.9882	0.7021	0.1882
	1027			10-heptadecenoate (17:1n7)	LC/MS neg	33971		HMDB60038	5312435		1.63	1.7	1.48	1.25	1.9	1.05	0.91	0.77	0.87	0.73	0.84	1.17	1.12	0.92	1.74	1.34	1.31	1.9	1.45	1.42	0.77	0.75	0.98		4.7586e-05	0.0012	1.9169e-05	0.0003	0.0003	0.003	0.0055	0.0115	0.0001	7.7572e-05	0.4438	0.3481	0.1574	0.5235	0.0016
	1028			stearate (18:0)	LC/MS neg	1358	C01530	HMDB00827	5281		1.28	1.33	1.36	1.16	1.81	1.04	1.06	0.9	1.02	0.87	0.85	1.42	1.36	0.93	1.31	1.04	1.08	1.41	1.12	1.16	0.8	0.82	1.03		0.0346	0.0703	0.0005	0.0025	0.0008	0.0043	0.0165	0.0206	0.0006	0.0002	0.5774	0.389	0.4908	0.5921	0.3177
	1030			oleate (18:1n9)	GC/MS	1359	C00712	HMDB00207	445639		1.59	1.6	1.53	1.22	1.76	1.01	0.96	0.77	0.95	0.76	0.8	1.11	1.1	1.04	1.46	1.07	1.21	1.4	1.02	1.16	0.73	0.83	1.13		2.8421e-05	0.001	5.3596e-06	0.0002	5.3121e-05	0.0019	0.0077	0.0147	0.0004	0.0001	0.876	0.4887	0.4949	0.5921	0.0022
	1032			cis-vaccenate (18:1n7)	GC/MS	33970	C08367	HMDB03231	5282761		1.49	1.52	1.44	1.09	1.83	1.02	0.97	0.73	0.95	0.72	0.75	1.23	1.21	0.96	1.43	1.03	1.16	1.49	1.07	1.21	0.72	0.81	1.13		0.0011	0.0099	0.0001	0.0009	0.0004	0.003	0.2465	0.1171	0.0006	0.0002	0.7453	0.4535	0.7413	0.6343	0.0049
	1036			nonadecanoate (19:0)	LC/MS neg	1356	C16535	HMDB00772	12591		1.26	1.59	1.38	1.24	2.23	1.26	1.09	0.98	0.87	0.78	0.9	1.77	1.41	0.95	1.46	1.19	1.06	1.53	1.24	1.11	0.82	0.73	0.89		0.0024	0.0163	0.0068	0.0117	0.0018	0.0072	0.0131	0.0193	0.0048	0.0008	0.0939	0.1454	0.2388	0.5705	0.7528
	1037			10-nonadecenoate (19:1n9)	LC/MS neg	33972		HMDB13622	5312513		1.63	1.65	1.51	1.16	2	1.01	0.92	0.71	0.92	0.7	0.77	1.23	1.22	0.95	1.7	1.28	1.29	1.79	1.34	1.36	0.75	0.76	1.01		0.0002	0.0029	8.9216e-05	0.0009	0.0003	0.003	0.0493	0.0396	0.0002	0.0001	0.8864	0.4887	0.2837	0.5705	0.0019
	1039			arachidate (20:0)	LC/MS neg	1118	C06425	HMDB02212	10467		1.18	1.55	1.58	1.18	1.95	1.32	1.35	1.01	1.02	0.76	0.75	1.66	1.26	0.93	1.45	1.19	1.04	1.56	1.28	1.11	0.82	0.72	0.87		0.2095	0.1915	0.0085	0.0136	0.0338	0.0368	0.2465	0.1171	0.0006	0.0002	0.0418	0.1065	0.1387	0.5235	0.9921
	1042			eicosenoate (20:1)	LC/MS neg	33587		HMDB02231	5282768		1.63	1.6	1.51	1.14	2.19	0.98	0.93	0.7	0.94	0.71	0.76	1.34	1.36	0.97	1.78	1.26	1.25	1.84	1.3	1.3	0.71	0.71	1		2.5713e-05	0.001	2.8779e-05	0.0004	8.4928e-05	0.0023	0.0522	0.0409	0.0006	0.0002	0.7799	0.4619	0.171	0.5364	0.0002
	1046			erucate (22:1n9)	LC/MS neg	1552	C08316	HMDB02068	5281116		1.21	1.37	1.63	0.92	1.86	1.13	1.35	0.76	1.19	0.67	0.57	1.54	1.36	0.95	1.72	1.27	1.11	1.81	1.34	1.18	0.74	0.65	0.88		0.1659	0.1655	0.0554	0.0542	0.0653	0.0532	0.6895	0.2248	0.002	0.0005	0.3669	0.3157	0.2518	0.5705	0.0583
	1057		Polyunsaturated Fatty Acid (n3 and n6)	eicosapentaenoate (EPA; 20:5n3)	LC/MS neg	18467	C06428	HMDB01999	446284		1.24	1.46	1.11	1.12	1.98	1.18	0.89	0.9	0.76	0.77	1.01	1.6	1.35	1.02	1.51	1.27	1.22	1.47	1.24	1.19	0.84	0.81	0.96		0.0168	0.0451	0.0002	0.0016	0.0864	0.0639	0.1276	0.0716	0.0002	0.0001	0.0442	0.1067	0.1595	0.5235	0.2395
	1058			docosapentaenoate (n3 DPA; 22:5n3)	LC/MS neg	32504	C16513	HMDB01976	6441454		1.4	1.82	1.27	1.28	2.73	1.3	0.9	0.91	0.7	0.7	1.01	1.95	1.5	1.01	1.88	1.43	1.35	1.86	1.42	1.34	0.76	0.72	0.94		0.0024	0.0163	1.9231e-05	0.0003	0.0108	0.0194	0.0297	0.029	6.0199e-06	1.1494e-05	0.0076	0.0449	0.2161	0.5705	0.3252
	1059			docosahexaenoate (DHA; 22:6n3)	LC/MS neg	44675	C06429	HMDB02183	445580		1.58	1.71	1.42	1.37	2.78	1.08	0.9	0.87	0.83	0.8	0.97	1.76	1.62	0.98	1.73	1.36	1.32	1.76	1.38	1.35	0.79	0.77	0.97		4.464e-05	0.0012	3.9127e-05	0.0005	0.0011	0.0047	0.0006	0.0057	5.2813e-05	5.2436e-05	0.2496	0.2654	0.1199	0.5235	0.0215
	1063			linoleate (18:2n6)	LC/MS neg	1105	C01595	HMDB00673	5280450		1.35	1.48	1.36	1.06	1.71	1.1	1.01	0.78	0.91	0.71	0.78	1.27	1.15	0.86	1.52	1.11	1.09	1.75	1.28	1.26	0.73	0.72	0.98		0.0022	0.0163	0.0004	0.0022	0.0019	0.0072	0.4136	0.1615	0.0002	0.0001	0.1738	0.2176	0.9127	0.6941	0.0039
	1065			linolenate [alpha or gamma; (18:3n3 or 6)]	LC/MS neg	34035	C06426	HMDB03073	5280934		1.26	1.54	1.3	1.07	1.66	1.23	1.04	0.85	0.84	0.69	0.82	1.32	1.08	0.86	1.45	1.06	1.04	1.7	1.24	1.21	0.73	0.71	0.98		0.0061	0.0254	0.0001	0.0009	0.003	0.0096	0.2899	0.1302	0.0006	0.0002	0.0033	0.0301	0.5315	0.5921	0.0121
	1067			dihomo-linolenate (20:3n3 or n6)	LC/MS neg	35718	C03242	HMDB02925	5280581		1.19	1.2	1.26	0.91	1.56	1.01	1.06	0.77	1.05	0.76	0.72	1.32	1.3	0.96	1.32	0.94	0.97	1.37	0.97	1	0.71	0.73	1.03		0.0843	0.1157	0.0782	0.0701	0.0107	0.0194	0.438	0.1677	0.0065	0.0011	0.9051	0.4915	0.4862	0.5921	0.107
	1068			arachidonate (20:4n6)	LC/MS neg	1110	C00219	HMDB01043	444899		1.24	1.23	1.12	0.94	1.73	0.99	0.9	0.76	0.91	0.76	0.83	1.4	1.41	1.02	1.57	1.23	1.19	1.54	1.21	1.17	0.78	0.76	0.97		0.0114	0.0375	0.0116	0.0167	0.2267	0.1188	0.3926	0.1568	0.0002	9.4423e-05	0.9246	0.4974	0.215	0.5705	0.0015
	1069			adrenate (22:4n6)	LC/MS neg	32980	C16527	HMDB02226	5497181		1.39	1.46	1.29	0.9	1.99	1.05	0.92	0.64	0.88	0.61	0.7	1.43	1.36	0.89	1.89	1.23	1.34	2.12	1.38	1.5	0.65	0.71	1.09		0.007	0.0254	0.0045	0.0096	0.0537	0.0473	0.4164	0.1619	0.0007	0.0002	0.6313	0.4111	0.4268	0.5732	0.0133
	1070			docosapentaenoate (n6 DPA; 22:5n6)	LC/MS neg	37478	C16513	HMDB01976	6441454		1.54	1.46	1.49	1.14	2.27	0.95	0.97	0.74	1.02	0.78	0.76	1.48	1.56	0.99	1.54	1.17	1.25	1.55	1.18	1.26	0.76	0.81	1.06		0.0002	0.0031	4.5626e-06	0.0002	8.7583e-06	0.0005	0.0077	0.0147	0.0009	0.0002	0.4036	0.3312	0.658	0.6221	0.0022
	1071			docosadienoate (22:2n6)	LC/MS neg	32415	C16533	HMDB61714	5282807		1.35	1.78	1.48	1.07	2.6	1.32	1.1	0.79	0.83	0.6	0.72	1.93	1.46	0.96	1.83	1.4	1.15	1.9	1.45	1.2	0.77	0.63	0.82		0.0196	0.0475	0.0016	0.0054	0.0032	0.0097	0.4296	0.1651	0.0111	0.0016	0.0619	0.1256	0.4071	0.5705	0.0511
	1072			dihomo-linoleate (20:2n6)	LC/MS neg	17805	C16525	HMDB05060	6439848		1.24	1.38	1.27	0.98	1.87	1.11	1.03	0.79	0.92	0.71	0.77	1.52	1.36	0.92	1.5	1.11	1.08	1.64	1.22	1.18	0.74	0.72	0.97		0.0505	0.0909	0.0022	0.0061	0.0142	0.0227	0.8278	0.254	0.0002	0.0001	0.1907	0.229	0.701	0.6259	0.0336
	1074			mead acid (20:3n9)	LC/MS neg	35174		HMDB10378	5312531		1.19	1.2	1.16	0.9	1.53	1	0.98	0.76	0.97	0.75	0.77	1.29	1.28	0.97	1.23	1	1.06	1.26	1.02	1.09	0.81	0.86	1.07		0.008	0.0284	0.0035	0.0081	0.0099	0.0187	0.1175	0.0683	0.0047	0.0008	0.9048	0.4915	0.6308	0.6221	0.0019
	1125		Fatty Acid, Branched	15-methylpalmitate	LC/MS neg	38768			17903417		1.3	1.32	1.31	1.08	1.57	1.01	1	0.82	0.99	0.81	0.82	1.21	1.19	0.86	1.25	0.99	1.02	1.45	1.15	1.19	0.79	0.82	1.03		0.0062	0.0254	0.0009	0.0038	0.0008	0.0043	0.2543	0.1191	0.0006	0.0002	0.8127	0.4685	0.8986	0.6878	0.0294
	1128			17-methylstearate	LC/MS neg	38296			3083779		1.46	1.73	1.36	1.24	2.49	1.19	0.94	0.85	0.79	0.72	0.91	1.71	1.44	0.93	1.71	1.32	1.18	1.83	1.41	1.26	0.77	0.69	0.89		0.0003	0.0031	0.0055	0.0105	0.0035	0.0104	0.0252	0.0256	0.004	0.0008	0.2442	0.2636	0.3977	0.5705	0.0713
	1139		Fatty Acid, Dicarboxylate	2-hydroxyglutarate	LC/MS polar	37253	C02630	HMDB00606	43		0.76	1.09	1.18	1.02	1.8	1.43	1.54	1.34	1.08	0.94	0.87	2.36	1.65	0.77	1.01	0.9	0.76	1.32	1.17	0.98	0.89	0.74	0.84		0.1488	0.1575	0.5087	0.2851	0.3135	0.1493	0.8616	0.2598	0.0217	0.0027	0.0421	0.1065	0.0279	0.4841	0.1191
	1142			2-hydroxyadipate	LC/MS polar	31934	C02360	HMDB00321	193530		1.29	1.38	1.39	1.47	0.8	1.07	1.08	1.14	1	1.06	1.06	0.62	0.58	1.37	1.11	1.29	1.28	0.81	0.94	0.93	1.16	1.15	0.99		0.0775	0.1094	0.0778	0.0701	0.0357	0.0385	0.013	0.0193	0.2637	0.0227	0.7218	0.447	0.5335	0.5921	0.1664
	1219		Fatty Acid Metabolism (also BCAA Metabolism)	butyrylcarnitine	LC/MS pos	32412	C02862	HMDB02013	439829		1.46	1.49	1.59	1.35	3.2	1.02	1.09	0.92	1.07	0.91	0.84	2.2	2.15	1.12	1.18	1.08	1.18	1.05	0.96	1.05	0.92	1	1.09		0.1743	0.1694	0.1731	0.1299	0.2259	0.1188	0.1262	0.0716	0.0016	0.0004	0.9686	0.5059	0.9512	0.6972	0.9204
	1222			propionylcarnitine	LC/MS pos	32452	C03017	HMDB00824	107738		1.95	2.2	2.59	2.06	3.49	1.13	1.33	1.06	1.18	0.94	0.8	1.79	1.58	1.16	1.5	1.3	1.5	1.29	1.12	1.3	0.86	1	1.16		0.0783	0.1094	0.0168	0.022	0.0098	0.0187	0.0324	0.0303	0.0047	0.0008	0.5835	0.3915	0.3652	0.5705	0.7591
	1236		Fatty Acid Metabolism(Acyl Carnitine)	acetylcarnitine	LC/MS pos	32198	C02571	HMDB00201	1		2.61	2.88	3.17	2.04	6.41	1.1	1.21	0.78	1.1	0.71	0.64	2.45	2.23	0.91	1.41	1.13	1.34	1.56	1.24	1.48	0.8	0.95	1.19		0.0158	0.0445	0.0015	0.0053	0.0043	0.0121	0.0093	0.016	0.0001	8.8382e-05	0.5129	0.3719	0.5746	0.6011	0.5964
	1237			hydroxybutyrylcarnitine*	LC/MS pos	43264		HMDB13127	53481617		1	1	1	1	1	1	1	1	1	1	1	1	1	1.21	1.04	1.63	1.61	0.86	1.34	1.33	1.56	1.55	0.99
	1239			hexanoylcarnitine	LC/MS pos	32328		HMDB00705	6426853		2.35	0.69	3.19	1.29	2.87	0.29	1.36	0.55	4.65	1.89	0.41	1.22	4.18	0.78	0.75	0.93	0.77	0.96	1.19	0.99	1.24	1.04	0.84		0.0783	0.1094	0.4138	0.2477	0.0075	0.0157	0.3076	0.135	0.0034	0.0007	0.0278	0.0859	0.4122	0.5705	0.2523
	1246			myristoylcarnitine	LC/MS pos	33952		HMDB05066	53477791		1.09	0.63	1.39	1.06	2.98	0.58	1.27	0.98	2.2	1.69	0.77	2.73	4.73	0.91	1.27	1.05	1.23	1.4	1.16	1.36	0.82	0.97	1.17		0.8926	0.4826	0.1684	0.1284	0.6707	0.2444	0.6383	0.2145	0.0015	0.0004	0.1907	0.229	0.7632	0.6415	0.8012
	1248			palmitoylcarnitine	LC/MS pos	44681	C02990	HMDB00222	461		0.86	0.69	1.28	0.86	1.24	0.8	1.48	0.99	1.86	1.25	0.67	1.43	1.8	0.81	1.25	1.12	1.19	1.53	1.37	1.46	0.9	0.95	1.06		0.4978	0.3357	0.1407	0.1129	0.2358	0.1212	0.4776	0.176	0.1913	0.0171	0.2485	0.2654	0.0623	0.5235	0.9441
	1249			stearoylcarnitine	LC/MS pos	34409		HMDB00848	6426855		0.82	0.81	1.01	1.22	0.83	0.99	1.24	1.49	1.25	1.51	1.21	1.02	1.03	1.12	1.27	1.13	1.22	1.13	1.01	1.09	0.89	0.96	1.08		0.2447	0.2126	0.2049	0.1447	0.9408	0.3118	0.1274	0.0716	0.2944	0.0247	0.971	0.5059	0.2372	0.5705	0.0186
	1254		Carnitine Metabolism	deoxycarnitine	LC/MS pos	36747	C01181	HMDB01161	134		1.07	0.9	1.28	0.89	0.91	0.84	1.2	0.83	1.43	0.99	0.69	0.85	1.01	0.87	1.05	1.03	1.01	1.21	1.18	1.15	0.98	0.95	0.98		0.5974	0.378	0.472	0.2737	0.0831	0.0625	0.3876	0.1563	0.5541	0.0434	0.2051	0.2366	0.1997	0.5705	0.1513
	1255			carnitine	LC/MS pos	15500	C00318	HMDB00062	10917		1.12	1.16	1.39	1.22	1.12	1.04	1.24	1.09	1.2	1.05	0.88	1	0.96	1	1.08	1.14	1.07	1.08	1.14	1.07	1.06	0.99	0.94		0.3876	0.2786	0.1742	0.1299	0.012	0.0203	0.071	0.0512	0.6498	0.0504	0.7163	0.4451	0.0929	0.5235	0.4158
	1268		Fatty Acid, Monohydroxy	2-hydroxystearate	LC/MS neg	17945	C03045		69417		1.18	1.78	1.12	1.52	3.16	1.51	0.95	1.29	0.63	0.85	1.36	2.69	1.77	0.67	1.28	1.19	1.02	1.92	1.77	1.52	0.92	0.8	0.86		0.2032	0.1867	0.0005	0.0025	0.4426	0.1846	0.0045	0.0115	0.0002	0.0001	0.009	0.048	0.7067	0.6259	0.069
	1383		Endocannabinoid	oleic ethanolamide	LC/MS neg	38102		HMDB02088	5283454		0.61	0.98	0.82	0.78	1.43	1.61	1.35	1.28	0.84	0.8	0.95	2.36	1.46	1.09	1.47	1.21	1.07	1.35	1.11	0.98	0.82	0.72	0.89		0.0064	0.0254	0.9985	0.4559	0.2194	0.1161	0.1184	0.0684	0.0147	0.002	0.002	0.0264	0.0374	0.4841	0.0586
	1386			palmitoyl ethanolamide	LC/MS neg	38165	C16512	HMDB02100	4671		0.48	0.82	0.63	0.59	1.95	1.7	1.32	1.23	0.77	0.72	0.93	4.06	2.38	0.76	1.12	0.92	0.72	1.48	1.21	0.95	0.82	0.64	0.78		0.0049	0.025	0.3628	0.2226	0.0406	0.0414	0.0212	0.0239	0.0033	0.0007	0.008	0.0456	0.0982	0.5235	0.1595
	1398		Inositol Metabolism	myo-inositol	LC/MS polar	1124	C00137	HMDB00211	892		0.99	1.15	1.27	0.98	1.38	1.16	1.28	0.99	1.1	0.85	0.77	1.39	1.2	0.92	1.01	0.98	0.98	1.1	1.06	1.06	0.96	0.96	1		0.9862	0.5068	0.2924	0.192	0.2346	0.1212	0.8456	0.2586	0.1736	0.0158	0.3551	0.3157	0.2746	0.5705	0.8519
	1401			scyllo-inositol	GC/MS	32379	C06153	HMDB06088	892		0.7	0.93	1.8	0.88	0.78	1.33	2.56	1.25	1.92	0.94	0.49	1.11	0.83	1.04	1.25	0.88	0.9	1.21	0.85	0.87	0.71	0.72	1.02		0.1783	0.1711	0.5229	0.2896	0.2425	0.1241	0.5633	0.1987	0.3344	0.0279	0.7342	0.4486	0.0618	0.5235	0.5295
	1406			inositol 1-phosphate (I1P)	GC/MS	1481	C04006	HMDB00213	440194		1.21	1.07	1.06	1	1.38	0.89	0.88	0.83	0.99	0.94	0.95	1.15	1.29	1.13	1.25	0.94	1.18	1.1	0.83	1.04	0.75	0.94	1.25		0.0746	0.1084	0.3952	0.2384	0.4477	0.1859	0.8664	0.2602	0.0096	0.0015	0.1704	0.2148	0.1241	0.5235	0.0401
	1425		Phospholipid Metabolism	choline	LC/MS pos	15506	C00114	HMDB00097	305		1.08	1.05	1.08	0.91	0.64	0.97	1	0.84	1.02	0.86	0.84	0.59	0.6	1.06	1.06	0.99	1.01	1	0.93	0.95	0.93	0.95	1.02		0.3077	0.2444	0.5131	0.2852	0.3601	0.1672	0.226	0.11	0.0015	0.0004	0.713	0.4446	0.9456	0.6972	0.0197
	1426			choline phosphate	LC/MS pos	34396	C00588	HMDB01565	1014		0.81	0.71	0.66	0.68	1.77	0.87	0.82	0.84	0.94	0.97	1.03	2.19	2.52	1.16	0.96	1.01	0.88	0.83	0.88	0.76	1.05	0.91	0.86		0.8597	0.4797	0.4971	0.2851	0.3659	0.1691	0.413	0.1615	0.0297	0.0036	0.0881	0.1388	0.0366	0.4841	0.1533
	1427			cytidine 5'-diphosphocholine	LC/MS pos	34418	C00307	HMDB01413	13804		0.7	0.24	1.07	0.24	1.83	0.33	1.51	0.33	4.53	1	0.22	2.59	7.77	0.44	0.88	0.76	0.54	2.02	1.74	1.24	0.86	0.62	0.72		0.2196	0.1956	0.0002	0.0012	0.8639	0.2924	0.0002	0.003	0.026	0.0032	0.0803	0.1324	0.3683	0.5705	0.0803
	1428			glycerophosphorylcholine (GPC)	LC/MS pos	15990	C00670	HMDB00086	71920		0.98	0.75	1.04	0.84	1.62	0.77	1.07	0.86	1.38	1.11	0.8	1.65	2.15	0.75	0.84	0.78	0.81	1.12	1.03	1.07	0.92	0.96	1.04		0.9051	0.4863	0.0142	0.0193	0.5707	0.2203	0.0805	0.0568	0.0046	0.0008	0.0008	0.0223	0.3145	0.5705	0.0081
	1431			ethanolamine	GC/MS	1497	C00189	HMDB00149	700		0.86	1.15	1.08	0.96	1.16	1.34	1.26	1.13	0.94	0.84	0.89	1.36	1.01	1.08	1.39	1.25	1.24	1.29	1.16	1.15	0.9	0.89	0.99		0.1156	0.1345	0.2233	0.1552	0.4236	0.18	0.684	0.2238	0.3461	0.0286	0.0281	0.0859	0.0445	0.4841	0.2991
	1432			phosphoethanolamine	LC/MS neg	1600	C00346	HMDB00224	1015		0.38	0.32	0.42	0.2	0.54	0.85	1.1	0.52	1.3	0.62	0.47	1.41	1.65	0.98	1.18	0.86	0.95	1.2	0.87	0.97	0.73	0.81	1.11		0.019	0.0471	0.0094	0.0141	0.0284	0.035	0.0011	0.0066	0.1075	0.0106	0.0124	0.0562	0.3605	0.5705	0.0002
	1433			cytidine-5'-diphosphoethanolamine	LC/MS pos	34410	C00570	HMDB01564	123727		1.53	0.37	2.37	0.37	1.85	0.24	1.54	0.24	6.45	1	0.15	1.21	5.04	0.36	1.22	0.81	0.63	3.36	2.22	1.73	0.66	0.51	0.78		0.8437	0.4738	0.0072	0.012	0.0335	0.0368	0.0072	0.0143	0.0309	0.0037	0.0846	0.1355	0.1912	0.5705	0.0846
	1434			glycerophosphoethanolamine	LC/MS polar	37455	C01233	HMDB00114	123874		1	0.8	1.19	0.82	1.19	0.8	1.2	0.82	1.49	1.02	0.69	1.2	1.5	0.74	0.85	0.82	0.83	1.14	1.11	1.11	0.97	0.97	1		0.9543	0.4975	0.0874	0.0755	0.1654	0.0968	0.1027	0.0641	0.4022	0.0326	0.0503	0.1153	0.1421	0.5235	0.0562
	1436			glycerophosphoinositol*	LC/MS polar	47155					1.03	1.04	1.08	1.01	1.27	1.02	1.05	0.99	1.04	0.97	0.93	1.23	1.22	0.82	0.97	0.97	0.87	1.18	1.17	1.06	0.99	0.9	0.9		0.6982	0.4205	0.5129	0.2852	0.3947	0.1751	0.7524	0.236	0.0903	0.0091	0.7525	0.4548	0.5467	0.5954	0.8676
	1440			1,2-dipalmitoyl-GPC (16:0/16:0)	LC/MS polar	19130		HMDB00564	452110		1.13	1.44	1.18	1.33	1.56	1.27	1.04	1.17	0.82	0.92	1.13	1.38	1.09	0.92	1.01	0.93	0.99	1.09	1.01	1.07	0.92	0.98	1.06		0.1763	0.1701	0.0013	0.0048	0.0501	0.0467	0.0042	0.0115	0.0007	0.0002	0.0156	0.064	0.5732	0.6011	0.0526
	1441			1-stearoyl-2-oleoyl-GPC (18:0/18:1)	LC/MS polar	52438					1.14	1.25	1.2	1.27	1.76	1.09	1.05	1.11	0.96	1.01	1.05	1.54	1.41	0.89	0.97	0.9	0.92	1.09	1.01	1.04	0.92	0.95	1.03		0.1239	0.1405	0.0421	0.0446	0.0203	0.028	0.0018	0.0083	0.0003	0.0001	0.4065	0.3312	0.5104	0.5921	0.1669
	1447			1-palmitoyl-2-palmitoleoyl-GPC (16:0/16:1)*	LC/MS polar	52470					1.09	1.29	1.15	1.12	1.5	1.19	1.06	1.03	0.89	0.87	0.97	1.38	1.16	0.91	1.04	0.85	0.9	1.15	0.93	0.99	0.81	0.86	1.06		0.3484	0.2633	0.008	0.0129	0.2297	0.1193	0.2035	0.1022	0.0047	0.0008	0.0393	0.1051	0.6345	0.6221	0.713
	1450			1-stearoyl-2-arachidonoyl-GPI (18:0/20:4)	LC/MS polar	52449					1.12	1.16	1.12	1.07	1.67	1.03	1	0.95	0.97	0.92	0.95	1.49	1.45	0.86	1.04	0.84	0.91	1.2	0.98	1.06	0.81	0.88	1.08		0.1198	0.1376	0.0475	0.048	0.1821	0.1036	0.3382	0.141	0.0011	0.0003	0.4827	0.3623	0.9226	0.6972	0.372
	1457			1-(1-enyl-stearoyl)-2-docosahexaenoyl-GPE (P-18:0/22:6)*	LC/MS polar	52476					1	1.15	0.98	0.85	2.76	1.14	0.98	0.85	0.86	0.75	0.87	2.75	2.41	1.06	1.33	1.13	1.24	1.25	1.06	1.17	0.85	0.94	1.1		0.9359	0.4951	0.0754	0.0691	0.7941	0.2739	0.113	0.0674	8.7034e-07	4.3206e-06	0.0605	0.1241	0.6762	0.6221	0.0973
	1461			1-stearoyl-2-arachidonoyl-GPE (18:0/20:4)	LC/MS polar	52447			5289133		1.13	1.17	1.18	1.04	1.37	1.03	1.05	0.92	1.02	0.89	0.87	1.21	1.17	0.89	1.03	0.86	0.93	1.16	0.97	1.05	0.84	0.91	1.08		0.079	0.1095	0.0178	0.0227	0.0309	0.0363	0.5274	0.1881	0.0104	0.0016	0.5579	0.3838	0.4965	0.5921	0.179
	1462			1-stearoyl-2-docosahexaenoyl-GPE (18:0/22:6)*	LC/MS polar	52466		HMDB05334	9546798		1.23	1.15	1.2	1.04	1.29	0.93	0.98	0.85	1.04	0.91	0.87	1.05	1.12	0.86	1.02	0.84	0.9	1.2	0.98	1.05	0.82	0.88	1.07		0.0469	0.0861	0.0637	0.0597	0.0336	0.0368	0.4964	0.1816	0.0147	0.002	0.4872	0.3623	0.8277	0.6691	0.0921
	1463			1-stearoyl-2-oleoyl-GPE (18:0/18:1)	LC/MS polar	42448					0.99	1.19	1.13	1.03	1.4	1.2	1.14	1.04	0.95	0.86	0.91	1.42	1.18	0.97	1.09	0.94	0.98	1.12	0.97	1.01	0.87	0.9	1.04		0.8759	0.481	0.0424	0.0446	0.4194	0.1795	0.7982	0.248	0.0248	0.0031	0.0432	0.1065	0.375	0.5705	0.7026
	1525		Phosphatidylserine (PS)	1-stearoyl-2-oleoyl-GPS (18:0/18:1)	LC/MS polar	48494			9547087		1.02	1.14	1.09	1.07	1.5	1.11	1.06	1.05	0.95	0.94	0.99	1.46	1.31	0.96	0.97	0.84	0.9	1	0.87	0.94	0.87	0.93	1.08		0.6821	0.4136	0.1028	0.086	0.5581	0.2177	0.3205	0.1357	0.0037	0.0007	0.05	0.1153	0.7016	0.6259	0.3381
	1531		Lysolipid	1-palmitoyl-GPC (16:0)	LC/MS pos	33955		HMDB10382	86554		0.83	1	0.92	1.04	1.58	1.21	1.11	1.26	0.92	1.04	1.13	1.92	1.59	1.07	1.23	1	1.13	1.15	0.93	1.06	0.81	0.93	1.14		0.3016	0.2444	0.9845	0.4546	0.6616	0.2435	0.6758	0.2231	0.0148	0.0021	0.2883	0.2941	0.5335	0.5921	0.0903
	1532			2-palmitoyl-GPC (16:0)*	LC/MS pos	35253		HMDB61702	15061532		0.75	0.99	0.83	1.02	1.71	1.32	1.11	1.37	0.84	1.03	1.23	2.28	1.73	1.24	1.23	1.16	1.41	0.99	0.94	1.13	0.95	1.15	1.21		0.1732	0.1694	0.9388	0.4414	0.4093	0.1793	0.6774	0.2231	0.0196	0.0026	0.09	0.1405	0.5596	0.6011	0.0171
	1533			1-palmitoleoyl-GPC (16:1)*	LC/MS pos	33230		HMDB10383	24779461		0.77	1.05	0.91	1.09	1.67	1.37	1.19	1.41	0.87	1.03	1.19	2.16	1.58	1.17	1.28	1.03	1.23	1.09	0.88	1.05	0.8	0.96	1.2		0.4195	0.2954	0.6403	0.3389	0.8827	0.2971	0.5252	0.188	0.077	0.0081	0.0705	0.1324	0.3556	0.5705	0.0359
	1534			2-palmitoleoyl-GPC (16:1)*	LC/MS pos	35819					0.76	1.06	0.89	1.22	1.71	1.39	1.17	1.61	0.84	1.15	1.37	2.24	1.61	1.15	1.23	0.98	1.27	1.07	0.85	1.1	0.79	1.03	1.29		0.3322	0.2544	0.6544	0.3441	0.7362	0.2605	0.2095	0.1045	0.0772	0.0081	0.0696	0.1324	0.47	0.5921	0.0015
	1537			1-stearoyl-GPC (18:0)	LC/MS pos	33961		HMDB10384	497299		2.26	0.98	1.42	0.99	1.8	0.44	0.63	0.44	1.44	1.01	0.7	0.8	1.84	1.04	1.82	1.84	1.23	1.75	1.78	1.19	1.02	0.68	0.67		0.0154	0.0445	0.9102	0.4346	0.5886	0.2249	0.8625	0.2598	0.0184	0.0024	0.0128	0.0565	0.1422	0.5235	0.0133
	1538			2-stearoyl-GPC (18:0)*	LC/MS pos	35255			10208382		0.71	0.76	0.77	0.84	2.91	1.08	1.09	1.18	1.01	1.1	1.08	4.12	3.82	1.23	1.75	1.55	1.71	1.43	1.27	1.39	0.89	0.97	1.1		0.2838	0.2349	0.4703	0.2737	0.4179	0.1795	0.6975	0.2252	0.0028	0.0006	0.6232	0.4073	0.7858	0.6545	0.3987
	1539			1-oleoyl-GPC (18:1)	LC/MS pos	48258		HMDB02815	16081932		0.77	0.93	0.89	1.08	1.64	1.21	1.16	1.4	0.96	1.16	1.21	2.13	1.76	1.23	1.25	1.06	1.28	1.02	0.87	1.04	0.85	1.02	1.2		0.2319	0.2045	0.8014	0.3972	0.6329	0.2354	0.5029	0.1826	0.0427	0.0048	0.2552	0.2696	0.4981	0.5921	0.013
	1542			1-linoleoyl-GPC (18:2)	LC/MS pos	34419	C04100	HMDB10386	11988421		0.8	0.99	1.03	0.83	1.51	1.24	1.29	1.04	1.04	0.84	0.81	1.88	1.52	0.98	1.17	0.83	1.03	1.19	0.85	1.05	0.71	0.88	1.24		0.3174	0.2475	0.9984	0.4559	0.9631	0.3172	0.4223	0.163	0.1151	0.0113	0.322	0.3105	0.3804	0.5705	0.822
	1554			1-arachidonoyl-GPC (20:4)*	LC/MS pos	33228	C05208	HMDB10395			1.08	1.04	0.95	1.14	1.77	0.96	0.88	1.05	0.92	1.09	1.19	1.64	1.7	0.92	1.63	1.01	1	1.76	1.09	1.08	0.62	0.61	0.99		0.5462	0.3546	0.7643	0.3874	0.9686	0.3172	0.4531	0.1722	0.5339	0.0421	0.7628	0.4563	0.5005	0.5921	0.8321
	1570			1-palmitoyl-GPE (16:0)	LC/MS neg	35631		HMDB11503	9547069		1.07	0.79	1.07	0.74	1.38	0.74	1	0.69	1.35	0.93	0.69	1.29	1.74	0.82	1.07	0.93	0.9	1.3	1.14	1.1	0.87	0.85	0.97		0.6358	0.3896	0.0753	0.0691	0.671	0.2444	0.0174	0.0215	0.0228	0.0028	0.0532	0.117	0.9825	0.701	0.0201
	1573			1-stearoyl-GPE (18:0)	LC/MS neg	42398		HMDB11130	9547068		1.23	0.72	1.58	0.77	1.56	0.58	1.28	0.62	2.19	1.06	0.49	1.27	2.17	0.84	1.17	0.8	1.12	1.4	0.95	1.33	0.68	0.95	1.41		0.3745	0.2743	0.1758	0.1299	0.2554	0.1287	0.2651	0.1221	0.1499	0.0143	0.0448	0.1068	0.6432	0.6221	0.07
	1574			2-stearoyl-GPE (18:0)*	LC/MS neg	41220					1.16	0.69	1.42	0.79	1.36	0.6	1.22	0.68	2.04	1.13	0.55	1.17	1.96	0.9	1.05	0.65	1.2	1.17	0.72	1.34	0.62	1.14	1.85		0.7439	0.4304	0.0436	0.0449	0.2641	0.1297	0.1399	0.076	0.2371	0.0206	0.1136	0.1644	0.5401	0.5921	0.2267
	1575			1-oleoyl-GPE (18:1)	LC/MS neg	35628		HMDB11506	9547071		1.12	0.85	1.11	0.76	1.6	0.76	0.99	0.68	1.31	0.89	0.68	1.43	1.88	0.86	1.05	0.93	0.98	1.21	1.08	1.13	0.89	0.93	1.05		0.3709	0.2739	0.2111	0.148	0.4834	0.1977	0.0139	0.0202	0.004	0.0008	0.0748	0.1324	0.9236	0.6972	0.0093
	1579			1-linoleoyl-GPE (18:2)*	LC/MS neg	32635		HMDB11507	52925130		1.25	1.01	1.4	0.75	1.18	0.8	1.12	0.6	1.39	0.74	0.53	0.94	1.17	0.79	1.15	0.82	0.92	1.46	1.04	1.17	0.71	0.8	1.13		0.0576	0.094	0.9989	0.4559	0.005	0.0129	0.0237	0.0253	0.0432	0.0048	0.0983	0.15	0.3122	0.5705	0.0026
	1583			1-arachidonoyl-GPE (20:4)*	LC/MS neg	35186		HMDB11517	42607465		1.32	0.87	1.23	0.69	0.96	0.66	0.93	0.52	1.41	0.79	0.56	0.72	1.1	0.77	1.11	0.77	0.93	1.45	1.01	1.21	0.69	0.83	1.2		0.0358	0.0719	0.2043	0.1447	0.2123	0.1129	0.0006	0.0057	0.6146	0.0478	0.0111	0.0548	0.5738	0.6011	0.0006
	1593			1-palmitoyl-GPI (16:0)*	LC/MS neg	35305		HMDB61695			1.27	1.05	1.26	1.07	1.35	0.82	0.99	0.84	1.2	1.02	0.85	1.06	1.29	1.4	1.65	1.39	1.52	1.18	1	1.09	0.84	0.92	1.09		0.0574	0.094	0.5861	0.3201	0.1596	0.0944	0.4625	0.1744	0.0776	0.0081	0.1155	0.1656	0.8698	0.681	0.1646
	1596			1-stearoyl-GPI (18:0)	LC/MS neg	19324		HMDB61696			1.26	1.03	1.31	1	1.25	0.82	1.04	0.79	1.27	0.96	0.76	0.99	1.21	1.07	1.46	1.2	1.22	1.37	1.12	1.14	0.82	0.83	1.02		0.0903	0.117	0.8669	0.4216	0.2299	0.1193	0.9158	0.2709	0.0637	0.0068	0.1986	0.2337	0.9696	0.701	0.1513
	1598			1-oleoyl-GPI (18:1)*	LC/MS neg	36602					1.44	1.25	1.4	1.12	1.85	0.87	0.97	0.78	1.12	0.9	0.8	1.29	1.48	1.47	1.68	1.49	1.62	1.15	1.01	1.11	0.88	0.96	1.09		0.0191	0.0471	0.1328	0.1077	0.0835	0.0625	0.3915	0.1568	0.0038	0.0007	0.3246	0.3113	0.7711	0.6459	0.0947
	1600			1-linoleoyl-GPI (18:2)*	LC/MS neg	36594					2.23	0.96	1.75	0.64	0.47	0.43	0.78	0.29	1.81	0.66	0.36	0.21	0.49	1.09	1.29	0.65	0.99	1.19	0.6	0.91	0.5	0.77	1.53		0.0136	0.0418	0.9267	0.4397	0.2468	0.1257	0.0969	0.0622	0.0144	0.002	0.0147	0.0618	0.3885	0.5705	0.0013
	1604			1-arachidonoyl-GPI (20:4)*	LC/MS neg	34214		HMDB61690			1.97	1.05	1.73	0.87	1.04	0.53	0.88	0.44	1.65	0.83	0.51	0.53	0.99	0.88	1.26	0.93	1.02	1.44	1.06	1.16	0.74	0.81	1.1		0.0013	0.0107	0.6083	0.3278	0.0047	0.0129	0.114	0.0674	0.7237	0.0548	0.0021	0.0264	0.4091	0.5705	0.0015
	1606			1-stearoyl-GPS (18:0)*	LC/MS neg	45966			9547101		1.01	0.8	0.98	0.84	1.53	0.79	0.97	0.83	1.23	1.05	0.86	1.52	1.92	0.7	1.33	1.14	1.16	1.88	1.62	1.66	0.86	0.88	1.02		0.8989	0.4845	0.1467	0.1159	0.784	0.2714	0.2202	0.1082	0.0047	0.0008	0.1292	0.1752	0.7211	0.6301	0.1921
	1607			1-oleoyl-GPS (18:1)	LC/MS neg	19260			9547099		0.94	0.67	0.78	0.6	1.82	0.71	0.82	0.63	1.16	0.89	0.77	1.92	2.71	1.16	1.35	1.17	1.75	1.16	1.01	1.5	0.87	1.29	1.49		0.6161	0.3861	0.0087	0.0137	0.2018	0.1088	0.003	0.0098	0.0235	0.0029	0.0287	0.0859	0.2919	0.5705	0.0089
	1617			1-palmitoyl-GPG (16:0)*	LC/MS neg	45970			3300276		1.19	0.76	1.22	0.79	5.55	0.64	1.02	0.67	1.6	1.04	0.65	4.66	7.29	1.35	1.58	1.26	1.53	1.17	0.94	1.13	0.8	0.97	1.21		0.478	0.3261	0.1674	0.1284	0.6938	0.2495	0.2487	0.1175	2.1998e-06	7.568e-06	0.0852	0.1355	0.8935	0.6878	0.1202
	1619			1-palmitoyl-GPS (16:0)*	LC/MS neg	46130			9547100		0.93	0.64	0.72	0.65	1.96	0.69	0.77	0.7	1.12	1.02	0.91	2.1	3.07	0.96	1.49	1.26	1.46	1.55	1.31	1.52	0.85	0.98	1.16		0.6964	0.4205	0.0122	0.0173	0.0974	0.0679	0.0367	0.0323	0.0007	0.0002	0.0072	0.0449	0.1194	0.5235	0.0447
	1622			1-oleoyl-GPG (18:1)*	LC/MS neg	45968					1.48	1.55	1.8	1.05	6.36	1.05	1.21	0.71	1.16	0.68	0.58	4.29	4.1	1.4	1.3	1.43	1.54	0.93	1.02	1.1	1.1	1.18	1.07		0.0558	0.094	0.0465	0.0473	0.0148	0.0229	0.5786	0.2005	2.1416e-05	2.5313e-05	0.7826	0.4619	0.146	0.5235	0.0149
	1638		Glycerolipid Metabolism	glycerol	LC/MS neg	15122	C00116	HMDB00131	753		1.26	1.38	1.38	1.01	1.37	1.09	1.1	0.8	1	0.74	0.73	1.08	0.99	1.12	1.34	1.23	1.2	1.19	1.1	1.07	0.92	0.9	0.98		0.0171	0.0451	0.0158	0.0209	0.0708	0.056	0.7356	0.2314	0.0863	0.0088	0.4129	0.3312	0.6355	0.6221	0.0024
	1639			glycerol 3-phosphate	LC/MS polar	43847	C00093	HMDB00126	754		0.7	0.44	0.6	0.51	0.3	0.63	0.86	0.73	1.37	1.16	0.85	0.43	0.69	0.96	0.95	0.9	0.88	0.99	0.94	0.92	0.95	0.93	0.98		0.0089	0.0312	5.4948e-06	0.0002	0.005	0.0129	4.4248e-05	0.0011	7.7374e-06	1.2804e-05	0.0023	0.0275	0.2704	0.5705	0.018
	1644			glycerophosphoglycerol	LC/MS polar	48857	C03274		439964		1.24	1.12	1.28	1.03	1.02	0.9	1.04	0.84	1.15	0.93	0.81	0.83	0.92	0.96	1.12	1.02	0.99	1.17	1.07	1.03	0.91	0.88	0.97		0.0179	0.0467	0.1765	0.1299	0.0316	0.0363	0.6816	0.2237	0.8936	0.0654	0.0773	0.1324	0.7318	0.6329	0.0304
	1645		Monoacylglycerol	1-myristoylglycerol (14:0)	LC/MS neg	35625	C01885	HMDB11561	79050		1.85	1.9	1.79	1.29	2.55	1.02	0.97	0.7	0.95	0.68	0.72	1.37	1.34	0.94	1.98	1.3	1.35	2.11	1.39	1.44	0.66	0.68	1.03		0.0001	0.002	9.9508e-05	0.0009	0.0002	0.003	0.0151	0.0204	0.0005	0.0002	0.6837	0.4356	0.6614	0.6221	0.0003
	1646			2-myristoylglycerol (14:0)	LC/MS pos	34383			137938		1.67	1.82	1.89	1.44	2.24	1.09	1.13	0.86	1.04	0.79	0.76	1.34	1.23	0.88	1.71	1.17	1.26	1.94	1.33	1.43	0.68	0.74	1.08		0.0011	0.0099	0.0019	0.0057	0.0004	0.003	0.0203	0.0236	5.9227e-05	5.6506e-05	0.5735	0.389	0.074	0.5235	0.1691
	1649			1-palmitoylglycerol (16:0)	GC/MS	21127		HMDB31074	14900		2.23	1.87	2.28	1.29	2.48	0.84	1.02	0.58	1.22	0.69	0.57	1.11	1.33	0.98	1.86	1.21	1.41	1.89	1.23	1.43	0.65	0.76	1.17		2.4253e-06	0.0004	0.0001	0.001	8.3608e-06	0.0005	0.0213	0.0239	0.0011	0.0003	0.0556	0.117	0.846	0.6731	0.0004
	1650			2-palmitoylglycerol (16:0)	GC/MS	33419		HMDB11533	123409		2.03	1.64	1.64	1.04	1.87	0.81	0.81	0.51	1	0.63	0.63	0.92	1.14	0.93	1.48	1.09	1.29	1.59	1.17	1.39	0.74	0.87	1.19		1.7543e-05	0.001	0.0003	0.0019	0.0007	0.0039	0.695	0.2251	0.0004	0.0002	0.0256	0.0825	0.0428	0.4841	6.3821e-05
	1651			1-margaroylglycerol (17:0)	LC/MS neg	34391			107036		1.88	1.92	1.57	1.3	2.79	1.02	0.83	0.69	0.81	0.68	0.83	1.48	1.45	0.81	1.74	1.24	1.25	2.14	1.53	1.54	0.71	0.72	1.01		0.0057	0.0254	0.0053	0.0103	0.0333	0.0368	0.0965	0.0622	0.0022	0.0005	0.7117	0.4446	0.2218	0.5705	0.0121
	1652			1-stearoylglycerol (18:0)	GC/MS	21188	D01947	HMDB31075	24699		1.55	1.4	1.59	1.04	1.99	0.9	1.02	0.67	1.14	0.74	0.65	1.29	1.43	0.87	1.43	1.02	1.19	1.64	1.17	1.37	0.71	0.83	1.17		0.0002	0.0031	0.0104	0.0154	0.0064	0.0147	0.3155	0.1355	0.0107	0.0016	0.2586	0.2717	0.8971	0.6878	0.0003
	1653			2-stearoylglycerol (18:0)	LC/MS pos	34059			79075		4.29	1.1	2.45	1.06	1.78	0.26	0.57	0.25	2.22	0.96	0.43	0.42	1.62	0.96	1.96	1.56	1.44	2.04	1.62	1.49	0.79	0.73	0.92		0.0036	0.0215	0.5961	0.3244	0.0003	0.003	0.5781	0.2005	0.003	0.0006	0.005	0.0369	0.1544	0.5235	0.0063
	1654			1-oleoylglycerol (18:1)	LC/MS pos	21184		HMDB11567	5283468		3.26	1.84	2.49	1.47	2.54	0.56	0.77	0.45	1.36	0.8	0.59	0.78	1.39	0.98	2.1	1.58	1.46	2.15	1.61	1.49	0.75	0.69	0.93		0.0017	0.0134	0.0048	0.01	0.0023	0.0082	0.0269	0.0268	0.0004	0.0001	0.0563	0.117	0.3541	0.5705	0.0183
	1655			2-oleoylglycerol (18:1)	LC/MS pos	21232			5319879		2.08	1.36	1.92	1.14	1.55	0.66	0.92	0.55	1.41	0.84	0.6	0.75	1.14	1.03	1.87	1.43	1.42	1.82	1.39	1.38	0.76	0.76	1		0.017	0.0451	0.0802	0.0713	0.0011	0.0047	0.2566	0.1196	0.0073	0.0012	0.1246	0.1732	0.8558	0.6766	0.0413
	1656			1-linoleoylglycerol (18:2)	LC/MS pos	27447			5283469		2.02	2	2.27	1.41	2.4	0.99	1.12	0.69	1.13	0.7	0.62	1.19	1.2	0.86	2.13	1.35	1.3	2.47	1.57	1.51	0.64	0.61	0.96		0.0012	0.0103	0.0011	0.0044	0.0003	0.003	0.0331	0.0303	0.0003	0.0001	0.9366	0.4994	0.4042	0.5705	0.0281
	1657			2-linoleoylglycerol (18:2)	LC/MS neg	32506		HMDB11538	5365676		1.32	2.18	1.72	1.17	2.58	1.66	1.31	0.89	0.79	0.54	0.68	1.96	1.18	1.04	2.23	2.15	1.21	2.14	2.07	1.16	0.96	0.54	0.56		0.0958	0.1195	0.0139	0.0191	0.0695	0.0554	0.1944	0.099	0.0291	0.0035	0.0755	0.1324	0.3764	0.5705	0.4857
	1659			1-arachidonylglycerol (20:4)	LC/MS neg	34397	C13857	HMDB11572	5282281		1.48	2.57	2.25	1.13	3.34	1.74	1.52	0.77	0.88	0.44	0.5	2.25	1.3	0.99	2.3	1.92	1.16	2.32	1.94	1.17	0.83	0.51	0.61		0.0534	0.0933	0.0144	0.0193	0.0424	0.0422	0.3672	0.1505	0.0157	0.0021	0.1005	0.1503	0.2762	0.5705	0.183
	1660			2-arachidonoylglycerol (20:4)	LC/MS neg	19266	C13856	HMDB04666	5282280		1.3	1.72	1.35	0.88	2.64	1.33	1.04	0.68	0.78	0.51	0.65	2.04	1.53	1	2.43	2.18	1.23	2.44	2.19	1.23	0.9	0.51	0.56		0.1103	0.1319	0.0205	0.0255	0.0738	0.058	0.3215	0.1357	0.0155	0.0021	0.1923	0.2292	0.8074	0.6602	0.0264
	1661			eicosenoylglycerol (20:1)	LC/MS pos	35149					1.9	1.18	2.11	1.05	2.42	0.62	1.11	0.55	1.79	0.89	0.5	1.27	2.06	0.95	1.66	1.33	1.22	1.74	1.39	1.28	0.8	0.74	0.92		0.3836	0.2768	0.2446	0.1655	0.0005	0.0031	0.6194	0.211	8.6087e-05	6.8929e-05	0.6038	0.4006	0.4445	0.5851	0.4522
	1664			1-docosahexaenoylglycerol (22:6)	LC/MS neg	35153		HMDB11587			1.57	2.46	1.88	1.21	3.79	1.57	1.2	0.77	0.76	0.49	0.64	2.41	1.54	0.98	2.28	1.79	1.2	2.33	1.83	1.23	0.78	0.53	0.67		0.0096	0.0327	0.0046	0.0097	0.0025	0.0085	0.0449	0.037	0.0125	0.0018	0.0787	0.1324	0.2848	0.5705	0.0805
	1666			1-dihomo-linolenylglycerol (20:3)	LC/MS pos	48341					2.32	1.5	2.23	1.1	1.59	0.65	0.96	0.47	1.49	0.73	0.49	0.68	1.06	0.98	1.99	1.7	1.35	2.04	1.74	1.38	0.85	0.68	0.79		0.005	0.025	0.0487	0.0489	0.0064	0.0147	0.6245	0.2113	0.0213	0.0027	0.081	0.1324	0.8295	0.6691	0.0114
	1667			2-monodocosahexaenoin*	LC/MS neg	48675		HMDB11557			1.28	1.67	1.29	1.1	2.81	1.3	1.01	0.86	0.77	0.66	0.85	2.2	1.69	0.97	2.51	2.1	1.27	2.6	2.17	1.31	0.84	0.5	0.6		0.1498	0.1576	0.0022	0.0061	0.0975	0.0679	0.315	0.1355	0.01	0.0015	0.1043	0.1546	0.9293	0.6972	0.3852
	1668			1-palmitoleoylglycerol (16:1)*	LC/MS neg	52431					1.56	2.46	1.73	1.38	3.1	1.58	1.11	0.88	0.7	0.56	0.8	1.99	1.26	1.03	2.1	1.67	1.32	2.05	1.62	1.28	0.79	0.63	0.79		0.015	0.0445	0.0001	0.0009	0.002	0.0072	0.0157	0.0204	0.0041	0.0008	0.0134	0.0576	0.4366	0.5779	0.4173
	1669			2-palmitoleoylglycerol (16:1)*	LC/MS neg	52432					1.56	1.88	1.46	1.29	2.24	1.21	0.94	0.83	0.77	0.69	0.89	1.44	1.19	1.08	2.39	1.96	1.47	2.21	1.81	1.36	0.82	0.62	0.75		0.0129	0.0411	0.0003	0.0021	0.0197	0.0277	0.0285	0.0282	0.0019	0.0004	0.1282	0.1752	0.6761	0.6221	0.2001
	1673		Diacylglycerol	1,2-dipalmitoylglycerol	GC/MS	11953		HMDB07098	99931		1.74	1.26	1.02	0.81	1.51	0.72	0.58	0.47	0.81	0.65	0.8	0.87	1.2	0.92	1.52	1.32	1.57	1.64	1.43	1.71	0.87	1.04	1.19		0.0157	0.0445	0.4161	0.2481	0.9836	0.3183	0.4126	0.1615	0.2398	0.0208	0.1612	0.2046	0.0396	0.4841	0.0053
	1674			1,3-dipalmitoylglycerol	GC/MS	35728		HMDB31011	68149		1.11	0.82	1.13	0.8	2.45	0.75	1.02	0.72	1.37	0.97	0.71	2.22	2.97	1.5	1.71	1.25	1.26	1.14	0.83	0.83	0.73	0.73	1.01		0.876	0.481	0.4549	0.2661	0.7273	0.2586	0.3846	0.1563	0.0043	0.0008	0.4546	0.3534	0.8813	0.6833	0.4234
	1680		Sphingolipid Metabolism	sphinganine	LC/MS pos	17769	C00836	HMDB00269	3126		0.66	1.08	0.94	1.25	1.04	1.64	1.41	1.88	0.86	1.15	1.33	1.58	0.96	1.09	1.24	1.19	1.21	1.13	1.09	1.11	0.97	0.98	1.02		0.0067	0.0254	0.4443	0.2629	0.5978	0.2268	0.0498	0.0397	0.6944	0.0534	0.0013	0.0238	0.0069	0.3896	0.0003
	1683			palmitoyl sphingomyelin (d18:1/16:0)	LC/MS polar	37506			9939941		1.16	1.23	1.22	1.05	1.9	1.06	1.05	0.9	0.99	0.85	0.86	1.63	1.55	0.89	1.06	0.91	0.99	1.19	1.02	1.11	0.86	0.93	1.08		0.1325	0.1465	0.0495	0.0491	0.1389	0.0861	0.5015	0.1826	0.0036	0.0007	0.3127	0.3082	0.7353	0.6332	0.1098
	1684			stearoyl sphingomyelin (d18:1/18:0)	LC/MS polar	19503	C00550	HMDB01348	6453725		1.12	1.23	1.21	1.08	1.67	1.1	1.08	0.97	0.98	0.88	0.9	1.49	1.35	0.92	1.08	0.93	1.03	1.17	1.01	1.12	0.86	0.96	1.12		0.3037	0.2444	0.0991	0.0839	0.2707	0.1312	0.4187	0.1622	0.0209	0.0027	0.1872	0.2279	0.7005	0.6259	0.6692
	1685			sphingomyelin (d18:1/18:1, d18:2/18:0)	LC/MS polar	37529			6443882		1.13	1.2	1.13	0.95	1.96	1.06	1	0.84	0.94	0.79	0.84	1.73	1.63	0.86	1.22	1.03	1.09	1.43	1.21	1.27	0.85	0.89	1.05		0.3224	0.2498	0.1227	0.1011	0.4966	0.2002	0.7806	0.2433	0.0058	0.001	0.5015	0.3672	0.8792	0.6833	0.1178
	1689			sphingosine	LC/MS pos	17747	C00319	HMDB00252	5353955		0.66	0.83	0.88	0.99	0.66	1.25	1.32	1.49	1.05	1.19	1.13	0.99	0.79	0.83	1.05	0.84	0.91	1.27	1.02	1.1	0.8	0.86	1.08		0.0137	0.0418	0.2421	0.1645	0.3742	0.1715	0.937	0.2748	0.0198	0.0026	0.0842	0.1355	0.0021	0.3896	0.0004
	1697			N-palmitoyl-sphingosine (d18:1/16:0)	LC/MS polar	48278		HMDB04949	5283564		0.97	1	1.06	0.82	4.05	1.02	1.09	0.84	1.06	0.82	0.77	4.16	4.07	0.72	0.92	0.84	0.82	1.28	1.16	1.14	0.91	0.89	0.98		0.8218	0.4659	0.9421	0.4416	0.7658	0.2692	0.1366	0.0753	2.0551e-06	7.568e-06	0.7567	0.4558	0.6483	0.6221	0.2591
	1699			sphingomyelin (d18:1/14:0, d16:1/16:0)*	LC/MS polar	42463			11433862		1.13	1.28	1.11	1.13	1.75	1.13	0.98	1	0.87	0.88	1.02	1.54	1.37	0.9	1.03	0.98	1.01	1.14	1.08	1.12	0.95	0.98	1.03		0.1138	0.1343	0.0025	0.0062	0.2574	0.1287	0.0582	0.045	0.005	0.0009	0.0771	0.1324	0.7969	0.6567	0.9988
	1701			sphingomyelin (d18:1/24:1, d18:2/24:0)*	LC/MS polar	47153					1.05	1.2	1.25	1.09	1.93	1.15	1.19	1.04	1.04	0.91	0.87	1.85	1.61	0.93	1.02	0.86	1	1.1	0.92	1.07	0.84	0.97	1.15		0.7098	0.4226	0.1988	0.1426	0.1988	0.1088	0.5699	0.2004	8.3653e-05	6.8929e-05	0.3488	0.3157	0.3178	0.5705	0.815
	1702			sphingomyelin (d18:2/16:0, d18:1/16:1)*	LC/MS polar	42459					1.21	1.35	1.23	1.04	2.66	1.11	1.01	0.86	0.91	0.77	0.85	2.2	1.98	0.85	1.26	1.04	1.11	1.48	1.22	1.31	0.83	0.88	1.07		0.0688	0.1035	0.0107	0.0157	0.1104	0.0745	0.6582	0.2189	0.0005	0.0002	0.1234	0.1732	0.966	0.701	0.0985
	1716		Mevalonate Metabolism	3-hydroxy-3-methylglutarate	LC/MS polar	531	C03761	HMDB00355	1662		1.35	1.26	1.35	1.17	1.44	0.93	1	0.86	1.07	0.93	0.87	1.06	1.14	1.16	0.97	0.99	0.97	0.83	0.85	0.84	1.02	1	0.98		0.0322	0.0678	0.0261	0.0313	0.0442	0.0434	0.1274	0.0716	0.0333	0.0039	0.5722	0.389	0.9664	0.701	0.249
	1726		Sterol	lathosterol	GC/MS	39864	C01189	HMDB01170	65728		1.01	1.12	1.13	1.28	1.76	1.11	1.11	1.26	1.01	1.14	1.13	1.74	1.57	0.99	1.03	1.56	1.09	1.05	1.58	1.1	1.51	1.05	0.7		0.9867	0.5068	0.5093	0.2851	0.6203	0.2334	0.3149	0.1355	0.0594	0.0064	0.5595	0.3838	0.6481	0.6221	0.3426
	1728			cholesterol	GC/MS	63	C00187	HMDB00067	11025495		1.11	1.19	1.05	1.09	1.68	1.07	0.95	0.98	0.88	0.91	1.04	1.51	1.4	0.98	1.09	0.98	1.1	1.12	1	1.13	0.9	1.01	1.13		0.1746	0.1694	0.0091	0.014	0.1254	0.0822	0.0439	0.0369	0.0008	0.0002	0.3356	0.3157	0.4875	0.5921	0.8465
	1741			cholestanol	GC/MS	21131	C12978	HMDB00908	6665		1.12	1.19	5.27	1.04	1.72	1.07	4.71	0.92	4.42	0.87	0.2	1.53	1.44	0.98	1.42	1.16	1.27	1.45	1.19	1.3	0.82	0.89	1.09		0.1894	0.1798	0.0649	0.0601	0.4047	0.1781	0.7106	0.2271	0.0023	0.0005	0.4099	0.3312	0.4983	0.5921	0.3626
	1769			7-hydroxycholesterol (alpha or beta)	LC/MS pos	47890					0.81	0.32	0.35	0.46	0.49	0.4	0.43	0.57	1.1	1.43	1.31	0.6	1.53	0.48	3.32	1.48	1.42	6.98	3.11	2.98	0.45	0.43	0.96		0.9241	0.492	0.0784	0.0701	0.1037	0.0709	0.2145	0.1059	0.2869	0.0241	0.0554	0.117	0.0727	0.5235	0.1821
	2484	Nucleotide	Purine Metabolism, (Hypo)Xanthine/Inosine containing	inosine	LC/MS pos	1123	C00294	HMDB00195	6021		1.23	1.2	1.39	1.38	1.3	0.98	1.13	1.12	1.16	1.15	0.99	1.05	1.08	0.86	0.93	0.92	0.98	1.08	1.07	1.14	0.99	1.05	1.06		0.0875	0.1166	0.0383	0.0429	0.007	0.0154	0.0037	0.0111	0.0716	0.0076	0.8918	0.4887	0.2651	0.5705	0.2266
	2485			hypoxanthine	LC/MS neg	3127	C00262	HMDB00157	790		1.26	1.17	1.3	1.17	0.93	0.92	1.03	0.92	1.11	1	0.9	0.74	0.8	0.86	0.95	0.95	0.94	1.1	1.1	1.08	1	0.99	0.99		0.0045	0.0248	0.0422	0.0446	0.006	0.0144	0.0252	0.0256	0.3771	0.0308	0.2141	0.2437	0.7245	0.6301	0.1581
	2486			xanthine	LC/MS neg	3147	C00385	HMDB00292	1188		1.18	1.27	1.27	1.27	0.87	1.08	1.07	1.08	1	1	1	0.73	0.68	1.31	1.22	1.31	1.32	0.93	1	1	1.08	1.08	1.01		0.0208	0.0497	0.0144	0.0193	0.0296	0.0361	0.0145	0.0204	0.1373	0.0132	0.3654	0.3157	0.4598	0.5921	0.3625
	2487			xanthosine 5'-monophosphate (xmp)	LC/MS neg	12024	C00655	HMDB01554	73323		0.32	0.29	0.84	0.67	0.6	0.92	2.66	2.12	2.9	2.31	0.8	1.91	2.08	0.94	1.17	0.75	0.93	1.25	0.8	0.99	0.64	0.8	1.25		0.0063	0.0254	0.0024	0.0061	0.5446	0.2145	0.2038	0.1022	0.0434	0.0048	0.9457	0.5019	0.0121	0.4028	0.0941
	2488			xanthosine	LC/MS pos	15136	C01762	HMDB00299	64959		0.86	1.23	0.95	2.23	0.36	1.43	1.11	2.61	0.78	1.82	2.34	0.42	0.29	2.09	2.74	1.59	1.9	1.31	0.76	0.91	0.58	0.69	1.2		0.1965	0.1853	0.0645	0.0601	0.5973	0.2268	0.0002	0.0041	0.0001	7.9294e-05	0.0257	0.0825	0.5274	0.5921	0.0002
	2493			urate	LC/MS neg	1604	C00366	HMDB00289	1175		3.24	2.78	4.19	3.49	4.6	0.86	1.29	1.08	1.51	1.25	0.83	1.42	1.66	1.03	1.56	1.2	0.94	1.52	1.16	0.92	0.77	0.6	0.79		0.0049	0.025	0.005	0.01	0.0073	0.0157	0.0013	0.0068	0.0154	0.0021	0.7276	0.4474	0.7038	0.6259	0.5917
	2494			allantoin	LC/MS polar	1107	C02350	HMDB00462	204		1.46	1.44	1.83	1.38	2.08	0.99	1.25	0.94	1.27	0.95	0.75	1.43	1.44	0.76	0.92	0.93	0.89	1.21	1.23	1.18	1.01	0.97	0.96		0.2107	0.1917	0.0393	0.0434	0.0117	0.0201	0.063	0.0475	0.0143	0.002	0.8126	0.4685	0.3255	0.5705	0.9735
	2498		Purine Metabolism, Adenine containing	adenosine 5'-diphosphate (ADP)	LC/MS neg	3108	C00008	HMDB01341	6022		0.59	0.49	0.68	0.67	1.03	0.84	1.15	1.14	1.38	1.36	0.99	1.75	2.09	0.78	0.84	0.85	0.86	1.07	1.09	1.1	1.01	1.02	1.01		0.0226	0.0534	0.0038	0.0085	0.0667	0.0539	0.0212	0.0239	0.86	0.0633	0.4629	0.3552	0.4994	0.5921	0.3673
	2499			adenosine 5'-monophosphate (AMP)	LC/MS pos	32342	C00020	HMDB00045	6083		0.69	0.33	0.95	0.37	1.77	0.48	1.38	0.53	2.86	1.1	0.38	2.57	5.31	0.5	0.61	0.57	0.51	1.22	1.14	1.02	0.94	0.84	0.9		0.1984	0.1853	0.0013	0.0048	0.7843	0.2714	0.002	0.0085	0.034	0.004	0.0552	0.117	0.3792	0.5705	0.0861
	2500			adenosine 3'-monophosphate (3'-AMP)	LC/MS neg	35142	C01367	HMDB03540	41211		0.91	0.82	0.74	0.62	0.6	0.9	0.81	0.68	0.9	0.76	0.84	0.66	0.73	1.24	1.1	0.99	1.21	0.88	0.79	0.97	0.9	1.1	1.23		0.6804	0.4136	0.3062	0.1986	0.14	0.0861	0.0231	0.0251	0.0499	0.0055	0.561	0.3838	0.2492	0.5705	0.0416
	2501			adenosine 2'-monophosphate (2'-AMP)	LC/MS neg	36815	C00946	HMDB11617	94136		0.7	0.97	0.6	0.84	0.76	1.37	0.85	1.19	0.62	0.87	1.41	1.08	0.79	1.25	1.19	1.11	1.26	0.96	0.89	1.02	0.93	1.06	1.14		0.0034	0.0213	0.746	0.3827	0.0009	0.0045	0.0876	0.0586	0.0097	0.0015	0.0037	0.0309	0.1216	0.5235	0.0628
	2502			adenosine 3',5'-cyclic monophosphate (cAMP)	LC/MS neg	2831	C00575	HMDB00058	6076		0.84	0.73	0.91	0.73	0.59	0.87	1.08	0.86	1.24	0.99	0.8	0.71	0.81	0.92	0.76	0.76	1.12	0.84	0.83	1.23	1	1.47	1.47		0.624	0.3878	0.3203	0.2035	0.7281	0.2586	0.3195	0.1357	0.0937	0.0093	0.5406	0.3831	0.9417	0.6972	0.5713
	2504			adenosine 3',5'-diphosphate	LC/MS neg	15691	C00054	HMDB00061	159296		1.31	1.78	1.63	2.05	1.36	1.36	1.25	1.56	0.92	1.15	1.25	1.04	0.77	1.14	1.02	1.01	1.25	0.9	0.89	1.1	1	1.23	1.23		0.091	0.117	0.0023	0.0061	0.0052	0.0129	0.0009	0.0058	0.1568	0.0148	0.0287	0.0859	0.0872	0.5235	0.0059
	2506			adenosine	LC/MS pos	555	C00212	HMDB00050	60961		1.75	1.66	1.94	1.33	1.75	0.95	1.1	0.76	1.17	0.8	0.69	1	1.05	0.72	0.73	0.77	0.8	1.02	1.07	1.12	1.05	1.09	1.04		0.0069	0.0254	0.0068	0.0117	0.0068	0.0152	0.1039	0.0641	0.0442	0.0049	0.7627	0.4563	0.6569	0.6221	0.1269
	2507			adenine	LC/MS pos	554	C00147	HMDB00034	190		1.26	1.35	1.64	1.19	0.88	1.07	1.3	0.94	1.22	0.88	0.73	0.7	0.66	0.93	0.84	0.88	0.94	0.9	0.94	1.01	1.05	1.12	1.07		0.2419	0.2112	0.0087	0.0137	0.0565	0.0484	0.0925	0.0601	0.3508	0.0289	0.5611	0.3838	0.3156	0.5705	0.8644
	2512			N1-methyladenosine	LC/MS pos	15650	C02494	HMDB03331	27476		2.05	3.02	1.36	2.2	1.37	1.47	0.66	1.07	0.45	0.73	1.62	0.67	0.45	0.78	1.32	1.17	1.15	1.7	1.5	1.49	0.88	0.88	0.99		0.0162	0.0449	0.0007	0.0031	0.0948	0.0669	0.0044	0.0115	0.2782	0.0236	0.0728	0.1324	0.1113	0.5235	0.5329
	2513			N6-methyladenosine	LC/MS pos	37114		HMDB04044	102175		1.6	1.97	1.25	1.52	0.52	1.23	0.78	0.95	0.64	0.77	1.21	0.33	0.27	0.81	1.03	1.02	1.02	1.27	1.26	1.25	0.99	0.99	1		0.1982	0.1853	0.006	0.011	0.2967	0.1419	0.0441	0.0369	0.0217	0.0027	0.3218	0.3105	0.5628	0.6011	0.9097
	2531			N6-succinyladenosine	LC/MS pos	48130		HMDB00912			0.65	0.84	0.65	0.65	0.65	1.3	1	1	0.77	0.77	1	1	0.77	1.08	1.53	1.61	1.22	1.41	1.48	1.13	1.05	0.8	0.76		0.092	0.1172	0.5013	0.2851	0.092	0.0653	0.092	0.0601	0.092	0.0092	0.3739	0.3157
	2534		Purine Metabolism, Guanine containing	guanosine 5'- monophosphate (5'-GMP)	LC/MS pos	2849	C00144	HMDB01397	6804		0.8	0.48	1.4	0.48	4.22	0.6	1.76	0.6	2.94	1	0.34	5.27	8.84	0.29	0.48	0.39	0.34	1.69	1.37	1.19	0.81	0.7	0.87		0.5291	0.346	0.086	0.0755	0.7702	0.2699	0.086	0.0586	0.0014	0.0003	0.3739	0.3157	0.4579	0.5921	0.3739
	2535			guanosine 3'-monophosphate (3'-GMP)	LC/MS neg	39786			3522		0.54	0.33	0.25	0.25	0.58	0.61	0.46	0.46	0.74	0.76	1.02	1.08	1.75	1.08	0.87	1.05	0.82	0.8	0.97	0.76	1.21	0.94	0.78		0.287	0.2364	0.1502	0.1181	0.0542	0.0473	0.0707	0.0512	0.2699	0.0231	0.8746	0.4887	0.4283	0.5732	0.8308
	2539			guanosine	LC/MS pos	1573	C00387	HMDB00133	6802		1.1	1.09	1.3	1.17	1.19	0.99	1.18	1.07	1.2	1.08	0.9	1.09	1.1	0.82	0.91	0.89	0.91	1.1	1.09	1.11	0.99	1.01	1.02		0.3824	0.2768	0.2753	0.1831	0.0392	0.0403	0.0906	0.0601	0.2717	0.0232	0.981	0.5092	0.1622	0.5252	0.4366
	2540			guanine	LC/MS pos	32352	C00242	HMDB00132	764		1.19	1.1	1.19	1.07	0.98	0.92	1	0.9	1.08	0.98	0.9	0.83	0.89	0.87	0.98	0.9	0.92	1.12	1.03	1.05	0.92	0.94	1.02		0.0848	0.1157	0.1461	0.1159	0.1031	0.0709	0.3093	0.135	0.811	0.0599	0.3739	0.3157	0.9822	0.701	0.2762
	2546			N1-methylguanosine	LC/MS pos	31609		HMDB01563	96373		1.75	1.98	1.15	1.76	0.6	1.13	0.65	1	0.58	0.89	1.53	0.34	0.31	0.97	1.41	1.34	1.2	1.46	1.38	1.24	0.95	0.85	0.9		0.037	0.0733	0.0052	0.0103	0.4363	0.1832	0.0106	0.0169	0.0531	0.0058	0.3925	0.3261	0.105	0.5235	0.8152
	2547			N2-methylguanosine	LC/MS neg	35133		HMDB05862	3035422		1.5	2.22	0.98	1.9	0.67	1.48	0.65	1.27	0.44	0.86	1.95	0.45	0.3	0.94	1.26	0.8	0.95	1.34	0.85	1.01	0.63	0.75	1.19		0.3099	0.2444	0.0038	0.0085	0.8898	0.2985	0.0098	0.0163	0.162	0.0151	0.1379	0.1816	0.2965	0.5705	0.2755
	2556			2'-deoxyguanosine	LC/MS neg	1411	C00330	HMDB00085	187790		0.95	0.95	0.65	1.05	0.43	1	0.69	1.1	0.69	1.11	1.61	0.45	0.46	1.35	1.04	1.01	1.22	0.77	0.75	0.9	0.97	1.17	1.2		0.7335	0.4284	0.8616	0.4203	0.1398	0.0861	0.9138	0.2709	0.0076	0.0012	0.8424	0.4765	0.3712	0.5705	0.6871
	2560		Pyrimidine Metabolism, Orotate containing	orotate	LC/MS polar	1505	C00295	HMDB00226	967		0.67	0.67	0.79	0.74	0.67	1	1.18	1.11	1.18	1.11	0.95	1	1	1.66	0.59	0.9	1.01	0.35	0.54	0.61	1.53	1.71	1.12		0.03	0.0657	0.03	0.0346	0.2052	0.1102	0.1024	0.0641	0.03	0.0036			0.3739	0.5705	0.3739
	2566		Pyrimidine Metabolism, Uracil containing	uridine 5'-diphosphate (UDP)	LC/MS neg	5345	C00015	HMDB00295	6031		0.35	0.11	0.21	0.11	1.07	0.32	0.6	0.32	1.84	1	0.54	3.04	9.36	0.2	0.22	0.2	0.22	1.11	0.97	1.07	0.87	0.96	1.1		0.0566	0.094	0.0055	0.0105	0.0155	0.0233	0.0055	0.0115	0.7104	0.0541	0.3739	0.3157	0.7976	0.6567	0.3739
	2567			uridine 5'-monophosphate (UMP)	LC/MS polar	2856	C00105	HMDB00288	6030		0.68	0.13	1.56	0.12	2.59	0.19	2.29	0.18	11.79	0.91	0.08	3.8	19.54	0.36	0.62	0.51	0.44	1.7	1.4	1.2	0.82	0.71	0.86		0.1589	0.1619	3.4016e-06	0.0002	0.5648	0.2188	3.699e-06	0.0002	0.0006	0.0002	0.0034	0.0301	0.1486	0.5235	0.0041
	2569			uridine 3'-monophosphate (3'-UMP)	LC/MS polar	39764	C01368		101543		0.75	0.51	0.35	0.35	0.36	0.68	0.46	0.47	0.68	0.69	1.01	0.48	0.71	1.29	0.97	1.2	0.96	0.75	0.93	0.74	1.24	1	0.8		0.508	0.3367	0.3189	0.2034	0.0879	0.064	0.1057	0.0645	0.0548	0.0059	0.9585	0.5059	0.3061	0.5705	0.4692
	2572			uridine	LC/MS neg	606	C00299	HMDB00296	6029		1.25	1.13	1.22	1.05	1.06	0.9	0.98	0.84	1.08	0.93	0.86	0.85	0.94	0.97	1.1	0.98	1.09	1.13	1.01	1.13	0.89	0.99	1.11		0.0642	0.1006	0.1287	0.1048	0.0301	0.0361	0.3458	0.143	0.7467	0.0555	0.3646	0.3157	0.8842	0.6833	0.1315
	2573			uracil	LC/MS pos	605	C00106	HMDB00300	1174		1.53	1.18	1.43	0.91	1.22	0.77	0.94	0.59	1.22	0.77	0.63	0.79	1.03	0.94	1.24	1.04	1.06	1.32	1.1	1.12	0.83	0.85	1.02		0.2003	0.1861	0.2053	0.1447	0.0648	0.0532	0.6608	0.219	0.4916	0.039	0.4864	0.3623	0.9831	0.701	0.1311
	2574			pseudouridine	LC/MS neg	33442	C02067	HMDB00767	15047		1.33	1.44	1.13	1.27	1.43	1.09	0.86	0.96	0.79	0.88	1.12	1.08	0.99	0.74	1.21	0.85	0.92	1.63	1.15	1.24	0.7	0.76	1.08		0.1355	0.1489	0.0337	0.0382	0.2623	0.1295	0.1156	0.0676	0.1676	0.0154	0.5229	0.3767	0.3814	0.5705	0.8656
	2589			beta-alanine	GC/MS	55	C00099	HMDB00056	239		0.87	1.09	1.27	1	0.88	1.25	1.46	1.15	1.17	0.92	0.79	1.01	0.8	0.82	0.84	0.77	0.84	1.03	0.94	1.03	0.91	1	1.1		0.3247	0.2498	0.5076	0.2851	0.27	0.1312	0.7636	0.2387	0.361	0.0297	0.1849	0.2279	0.1103	0.5235	0.6814
	2590			N-acetyl-beta-alanine	LC/MS pos	37432	C01073		76406		0.94	1.47	0.96	1.33	0.72	1.56	1.02	1.42	0.65	0.91	1.39	0.77	0.49	1.08	0.92	0.88	0.99	0.85	0.82	0.92	0.97	1.09	1.12		0.6117	0.3856	0.0026	0.0064	0.7286	0.2586	0.0104	0.0169	0.0661	0.007	0.0061	0.0411	0.903	0.689	0.0181
	2595		Pyrimidine Metabolism, Cytidine containing	cytidine 5'-monophosphate (5'-CMP)	LC/MS pos	2372	C00055	HMDB00095	6131		0.78	0.51	1.36	0.53	3.6	0.66	1.74	0.68	2.65	1.04	0.39	4.59	7.01	0.55	0.74	0.66	0.62	1.36	1.2	1.14	0.88	0.84	0.95		0.0872	0.1166	0.0005	0.0025	0.2017	0.1088	0.0007	0.0057	0.0004	0.0001	0.0031	0.0301	0.0365	0.4841	0.0025
	2596			cytidine 3'-monophosphate (3'-CMP)	LC/MS pos	2959	C05822		66535		0.61	0.33	0.34	0.26	0.63	0.55	0.55	0.42	1	0.77	0.76	1.03	1.88	1.37	1.2	1.58	1.52	0.88	1.16	1.11	1.32	1.26	0.96		0.202	0.1866	0.0131	0.0183	0.0147	0.0229	0.0055	0.0115	0.1806	0.0163	0.454	0.3534	0.4092	0.5705	0.2385
	2598			cytidine	LC/MS pos	514	C00475	HMDB00089	6175		1.77	1.63	2.24	1.61	4.69	0.92	1.26	0.91	1.37	0.99	0.72	2.65	2.88	0.73	1	0.85	0.83	1.37	1.16	1.13	0.85	0.83	0.98		0.1509	0.1578	0.046	0.0471	0.0094	0.0185	0.0357	0.0318	0.0006	0.0002	0.947	0.5019	0.3616	0.5705	0.8982
	2614		Pyrimidine Metabolism, Thymine containing	thymidine	LC/MS neg	2183	C00214	HMDB00273	5789		1.87	1.69	1.9	1.84	1.36	0.91	1.02	0.98	1.12	1.08	0.96	0.73	0.8	1.17	0.95	1.01	1.14	0.81	0.86	0.97	1.06	1.2	1.13		0.0032	0.0206	0.004	0.0086	0.0011	0.0047	0.0031	0.0098	0.0843	0.0086	0.5394	0.3831	0.8114	0.6612	0.9362
	2615			thymine	LC/MS neg	604	C00178	HMDB00262	1135		0.91	0.78	1.1	0.86	0.42	0.86	1.21	0.94	1.4	1.1	0.78	0.46	0.53	1.24	1.5	1.13	1.49	1.2	0.91	1.2	0.75	1	1.32		0.5159	0.34	0.2288	0.1582	0.493	0.1994	0.3725	0.1521	0.0001	7.7572e-05	0.5373	0.3831	0.3209	0.5705	0.727
	2619		Purine and Pyrimidine Metabolism	methylphosphate	LC/MS polar	37070		HMDB61711	13130		1.09	1.77	0.96	1.7	0.54	1.61	0.88	1.55	0.54	0.96	1.77	0.49	0.3	0.86	0.68	0.71	0.86	0.79	0.82	0.99	1.03	1.25	1.21		0.9456	0.4959	0.0433	0.0449	0.8486	0.2891	0.2816	0.1282	0.0122	0.0018	0.1266	0.1746	0.9491	0.6972	0.3348
	2624	Cofactors and Vitamins	Nicotinate and Nicotinamide Metabolism	nicotinamide	LC/MS pos	594	C00153	HMDB01406	936		0.72	0.72	0.81	0.75	1.18	0.99	1.13	1.04	1.14	1.05	0.93	1.63	1.65	0.8	0.93	0.89	0.94	1.16	1.1	1.17	0.95	1.01	1.06		0.0248	0.0562	0.0108	0.0158	0.1445	0.0883	0.0245	0.0255	0.1709	0.0156	0.9719	0.5059	0.3979	0.5705	0.6117
	2626			nicotinamide ribonucleotide (NMN)	LC/MS pos	22152	C00455	HMDB00229	14180		1.17	1.23	1.23	1.29	0.78	1.05	1.06	1.11	1.01	1.05	1.05	0.67	0.64	1.09	0.97	1	1.07	0.89	0.92	0.98	1.02	1.1	1.07		0.312	0.2444	0.0491	0.049	0.0906	0.0651	0.0238	0.0253	0.066	0.007	0.5881	0.3931	0.6419	0.6221	0.3702
	2627			nicotinamide riboside	LC/MS pos	33013	C03150	HMDB00855	439924		1.06	1.54	0.82	1.36	0.57	1.46	0.77	1.29	0.53	0.88	1.67	0.54	0.37	1.55	1.6	1.51	1.62	1.04	0.98	1.05	0.94	1.01	1.08		0.8674	0.4809	0.0013	0.0048	0.1486	0.0899	0.0099	0.0163	0.0004	0.0001	0.0519	0.1159	0.2316	0.5705	0.1399
	2628			nicotinamide adenine dinucleotide (NAD+)	LC/MS neg	5278	C00003	HMDB00902	5893		0.94	0.39	1.56	0.54	0.9	0.41	1.67	0.57	4.03	1.38	0.34	0.96	2.32	0.5	0.62	0.74	0.66	1.23	1.49	1.33	1.21	1.08	0.89		0.8882	0.4826	0.0019	0.0057	0.0638	0.0531	0.0155	0.0204	0.7393	0.0553	0.0012	0.0238	0.0324	0.4841	0.0069
	2629			nicotinamide adenine dinucleotide reduced (NADH)	LC/MS neg	31475	C00004	HMDB01487	439153		1.03	1	1.1	1	1	0.97	1.07	0.97	1.1	1	0.91	0.97	1	0.45	0.56	0.68	0.61	1.25	1.51	1.35	1.21	1.08	0.9		0.3794	0.2761	0.3632	0.2226	0.3756	0.1715	0.3632	0.1495	0.3632	0.0298	0.3739	0.3157	0.5388	0.5921	0.3739
	2632			nicotinamide adenine dinucleotide phosphate reduced (NADPH)	LC/MS neg	33450	C00005	HMDB00221	5884		0.81	0.53	0.66	0.53	0.64	0.65	0.81	0.65	1.25	1	0.8	0.78	1.21	0.34	0.43	0.5	0.42	1.27	1.48	1.25	1.17	0.98	0.84		0.5188	0.3406	0.0876	0.0755	0.2696	0.1312	0.0876	0.0586	0.2317	0.0202	0.3739	0.3157	0.7544	0.6415	0.3739
	2641			trigonelline (N'-methylnicotinate)	LC/MS pos	32401	C01004	HMDB00875	5570		0.81	0.72	0.66	0.5	2.34	0.89	0.81	0.62	0.91	0.7	0.77	2.88	3.24	0.82	1.5	1.19	1.32	1.83	1.46	1.61	0.8	0.88	1.11		0.3674	0.273	0.1817	0.1326	0.0822	0.0625	0.0088	0.0155	0.0016	0.0004	0.6547	0.4216	0.4134	0.5705	0.0775
	2646		Riboflavin Metabolism	riboflavin (Vitamin B2)	LC/MS pos	1827	C00255	HMDB00244	493570		1.33	1.76	1.2	1.56	0.86	1.33	0.9	1.18	0.68	0.88	1.3	0.65	0.49	1.32	1.24	1.24	1.36	0.93	0.94	1.02	1.01	1.1	1.09		0.0439	0.0825	0.0002	0.0016	0.0865	0.0639	0.0011	0.0066	0.2432	0.021	0.0354	0.0992	0.4322	0.5752	0.1729
	2647			flavin adenine dinucleotide (FAD)	LC/MS neg	2134	C00016	HMDB01248	643975		0.88	0.96	0.99	1.08	0.84	1.09	1.11	1.22	1.02	1.12	1.09	0.95	0.88	0.82	0.87	0.97	0.97	1.07	1.19	1.19	1.11	1.11	1		0.3372	0.2572	0.8183	0.403	0.9684	0.3172	0.5095	0.1839	0.1668	0.0154	0.4064	0.3312	0.1156	0.5235	0.0834
	2648			flavin mononucleotide (FMN)	LC/MS neg	15797	C00061	HMDB01520	710		1.47	2.26	2.22	2.21	1.82	1.53	1.5	1.5	0.98	0.98	1	1.23	0.81	0.83	0.89	0.87	0.99	1.08	1.05	1.2	0.97	1.11	1.14		0.1613	0.1619	0.002	0.0059	0.0092	0.0185	0.0018	0.0083	0.0886	0.0089	0.0788	0.1324	0.1495	0.5235	0.0796
	2649		Pantothenate and CoA Metabolism	pantothenate	LC/MS pos	1508	C00864	HMDB00210	6613		1.04	0.87	1.23	0.88	0.95	0.84	1.19	0.85	1.41	1	0.71	0.92	1.09	0.8	0.89	0.91	0.88	1.12	1.14	1.1	1.01	0.99	0.97		0.7614	0.4388	0.3517	0.2181	0.1379	0.0861	0.332	0.139	0.7299	0.0549	0.2231	0.2488	0.2232	0.5705	0.197
	2651			phosphopantetheine	LC/MS neg	15504	C01134	HMDB01416	987		1.3	1.43	1.33	1.22	0.55	1.1	1.02	0.94	0.93	0.86	0.92	0.42	0.38	1.21	1.03	1	1.09	0.86	0.83	0.9	0.96	1.05	1.09		0.1225	0.1398	0.0309	0.0354	0.1	0.0692	0.1591	0.084	0.0083	0.0013	0.3478	0.3157	0.8749	0.6828	0.6801
	2653			coenzyme A	LC/MS neg	46322	C00010	HMDB01423	317		0.43	0.3	0.81	0.66	0.18	0.7	1.86	1.52	2.65	2.17	0.82	0.42	0.6	0.53	0.64	0.72	0.66	1.2	1.35	1.25	1.12	1.04	0.92		0.0327	0.0681	0.0023	0.0061	0.3834	0.1722	0.0329	0.0303	4.0237e-05	4.2535e-05	0.6134	0.4039	0.1746	0.5364	0.1276
	2659		Ascorbate and Aldarate Metabolism	threonate	LC/MS polar	27738	C01620	HMDB00943	151152		0.72	1.39	2.14	0.97	2.27	1.94	2.98	1.35	1.54	0.7	0.45	3.17	1.63	1.03	0.65	1.24	0.64	0.63	1.21	0.62	1.92	0.99	0.52		0.7047	0.4218	0.5071	0.2851	0.1926	0.1065	0.9721	0.2819	0.267	0.0229	0.3111	0.3082	0.1153	0.5235	0.6875
	2662			gulonic acid*	LC/MS polar	46957			9794176		1.14	0.32	1.43	0.31	0.37	0.28	1.25	0.27	4.46	0.98	0.22	0.32	1.15	0.81	1	0.79	0.71	1.23	0.97	0.87	0.79	0.71	0.9		0.4036	0.2885	0.0064	0.0114	0.0246	0.0326	0.0044	0.0115	0.0085	0.0013	0.0042	0.0334	0.104	0.5235	0.0028
	2663		Tocopherol Metabolism	alpha-tocopherol	GC/MS	1561	C02477	HMDB01893	14985		1.81	1.71	2.73	1.44	3.9	0.95	1.51	0.79	1.59	0.84	0.53	2.15	2.28	1.27	0.71	0.74	0.74	0.56	0.58	0.58	1.04	1.04	1		0.2796	0.2325	0.3182	0.2034	0.0241	0.0323	0.3998	0.1586	0.0096	0.0015	0.9245	0.4974	0.2644	0.5705	0.7608
	2679		Biotin Metabolism	biotin	LC/MS pos	568	C00120	HMDB00030	171548		1.19	1.48	1.47	1.41	0.72	1.24	1.23	1.18	0.99	0.95	0.96	0.6	0.48	0.92	0.89	1	0.97	0.97	1.09	1.05	1.13	1.09	0.96		0.3114	0.2444	0.0348	0.0392	0.0386	0.0401	0.0489	0.0396	0.1692	0.0155	0.1166	0.1659	0.1366	0.5235	0.1702
	2683		Folate Metabolism	5-methyltetrahydrofolate (5MeTHF)	LC/MS neg	18330	C00440	HMDB01396	146		0.82	0.87	1.1	1.16	0.7	1.07	1.34	1.41	1.26	1.32	1.05	0.85	0.8	0.93	0.77	0.88	0.92	0.83	0.94	0.99	1.13	1.19	1.06		0.1611	0.1619	0.3842	0.2336	0.5438	0.2145	0.3249	0.1366	0.0182	0.0024	0.7251	0.4474	0.0793	0.5235	0.0329
	2688		Pterin Metabolism	pterin	LC/MS pos	43023	C00715	HMDB00802	73000		1.24	1.44	1.06	1.24	0.68	1.16	0.85	1	0.73	0.86	1.17	0.55	0.47	1.09	1.07	1.05	1.07	0.98	0.96	0.98	0.99	1	1.01		0.1164	0.1346	0.0012	0.0046	0.5803	0.2233	0.0994	0.0633	0.0069	0.0011	0.204	0.2366	0.248	0.5705	0.999
	2721		Vitamin B6 Metabolism	pyridoxine (Vitamin B6)	LC/MS pos	608	C00314	HMDB02075	1054		2.24	2.01	2.62	1.64	4.05	0.9	1.17	0.73	1.3	0.81	0.63	1.81	2.01	0.89	0.9	0.78	0.72	1.02	0.87	0.81	0.86	0.79	0.92		0.1036	0.1268	0.0224	0.0274	0.0281	0.035	0.059	0.0452	0.0017	0.0004	0.8604	0.4849	0.6708	0.6221	0.7056
	2725			pyridoxal	LC/MS pos	1651	C00250	HMDB01545	1050		0.84	1	0.8	0.93	1.6	1.19	0.95	1.11	0.8	0.93	1.17	1.9	1.59	0.91	1	1.09	1.05	1.1	1.19	1.15	1.09	1.05	0.96		0.1132	0.1343	0.99	0.4558	0.0321	0.0364	0.3048	0.135	0.0005	0.0002	0.1238	0.1732	0.708	0.6259	0.2607
	2726			pyridoxate	LC/MS neg	31555	C00847	HMDB00017	6723		1.48	2.01	1.34	1.74	1.44	1.36	0.91	1.17	0.67	0.87	1.29	0.97	0.72	1.12	1.21	1.21	1.3	1.08	1.08	1.16	1	1.08	1.08		0.0858	0.1162	0.0066	0.0115	0.1279	0.0823	0.0155	0.0204	0.0966	0.0096	0.0658	0.1277	0.6479	0.6221	0.2825
	2728	Xenobiotics	Benzoate Metabolism	hippurate	LC/MS neg	15753	C01586	HMDB00714	464		1.86	1.93	2.09	1.69	2.25	1.03	1.12	0.91	1.09	0.88	0.81	1.21	1.17	0.8	0.92	0.82	0.86	1.15	1.03	1.07	0.89	0.93	1.04		0.0316	0.0672	0.009	0.014	0.0088	0.018	0.0203	0.0236	0.1167	0.0114	0.6701	0.4285	0.5897	0.6037	0.8151
	2740			benzoate	LC/MS neg	15778	C00180	HMDB01870	243		0.68	1.03	0.83	1	0.99	1.52	1.23	1.48	0.81	0.97	1.21	1.47	0.96	0.93	0.98	0.91	0.94	1.06	0.98	1.02	0.92	0.96	1.03		0.0301	0.0657	0.6087	0.3278	0.1827	0.1036	0.943	0.2748	0.9268	0.0677	0.024	0.0801	0.2547	0.5705	0.0283
	2931		Food Component/Plant	gluconate	LC/MS polar	587	C00257	HMDB00625	10690		0.7	0.39	0.39	0.39	0.39	0.55	0.55	0.55	1	1	1	0.55	1	0.61	0.83	0.83	0.69	1.36	1.37	1.13	1	0.83	0.83		0.451	0.31	0.0878	0.0755	0.0878	0.064	0.0878	0.0586	0.0878	0.0089	0.3739	0.3157	0.3739	0.5705	0.3739
	2999			erythritol	GC/MS	20699	C00503	HMDB02994	222285		1.8	2.42	3.38	1.69	2.39	1.34	1.88	0.94	1.4	0.7	0.5	1.33	0.99	0.76	0.95	0.91	0.92	1.25	1.2	1.21	0.96	0.97	1.01		0.0747	0.1084	0.013	0.0182	0.0485	0.046	0.0404	0.0347	0.0401	0.0046	0.3486	0.3157	0.391	0.5705	0.983
	3021			homostachydrine*	LC/MS pos	33009	C08283	HMDB33433	441447		1.18	1.09	1.13	1.08	1.55	0.93	0.96	0.92	1.03	0.99	0.96	1.32	1.42	0.72	0.86	1	0.85	1.2	1.39	1.18	1.15	0.98	0.85		0.3465	0.2631	0.9341	0.4406	0.4301	0.182	0.6101	0.2085	0.281	0.0237	0.6357	0.4124	0.836	0.6721	0.6545
	3105			stachydrine	LC/MS pos	34384	C10172	HMDB04827	115244		1.15	1.19	1.43	0.51	1.28	1.03	1.24	0.44	1.2	0.43	0.35	1.11	1.08	0.74	1.11	1.01	0.94	1.51	1.37	1.27	0.91	0.84	0.93		0.5683	0.3637	0.8064	0.3984	0.2113	0.1129	0.1133	0.0674	0.5105	0.0404	0.823	0.4685	0.4904	0.5921	0.0361
	3373		Drug	penicillin G	LC/MS neg	37468	C05551	HMDB15186	5904		2.13	2.42	2.04	2.07	3.85	1.14	0.96	0.97	0.84	0.86	1.02	1.81	1.59	1.06	1.1	1.02	1.2	1.04	0.96	1.13	0.93	1.09	1.18		0.0152	0.0445	0.0018	0.0057	0.0194	0.0277	0.005	0.0115	0.0093	0.0014	0.4108	0.3312	0.866	0.6803	0.9477
	3495		Chemical	O-sulfo-L-tyrosine	LC/MS neg	45413			514186		0.89	1.08	0.94	0.79	1.6	1.21	1.07	0.89	0.88	0.73	0.83	1.8	1.48	0.88	1.15	0.9	0.99	1.31	1.03	1.12	0.78	0.86	1.09		0.4161	0.2942	0.3673	0.2242	0.6795	0.2467	0.1513	0.0808	0.0023	0.0005	0.1327	0.1774	0.8022	0.6582	0.4998
	3581			phenol red	LC/MS neg	36817	C12600		4766		1.74	2.1	1.88	1.85	4.72	1.2	1.08	1.06	0.9	0.88	0.99	2.71	2.25	1.2	1.34	1.23	1.35	1.12	1.03	1.13	0.92	1.01	1.1		0.0743	0.1084	0.0017	0.0056	0.0207	0.0281	0.0047	0.0115	6.1466e-05	5.6506e-05	0.3022	0.3013	0.723	0.6301	0.5591
											Note: In the above heatmap version, coloring is done based on P values AND Q values. Light green or red means both P and Q < 0.10 while dark green or red means both P and Q < 0.05.
[truncated: 120 more columns]
